# Supplementary material for: Transcriptome Analysis of Stephania yunnanensis and Functional Validation of CYP80s Involved in Benzylisoquinoline Alkaloid Biosynthesis
Source: Molecules. 2025 Jan 10;30(2):259. doi: 10.3390/molecules30020259 (PMC11767795; doi:10.3390/molecules30020259)
Supplement: Supplementary file 1 [file molecules-30-00259-s001.zip]

Archive with 2 entries (2 files):
- Supplementary file2.xlsx
- Supplementary file1.docx
