# Supplementary material for: Transcriptome Analysis of Stephania yunnanensis and Functional Validation of CYP80s Involved in Benzylisoquinoline Alkaloid Biosynthesis
Source: Molecules. 2025 Jan 10;30(2):259. doi: 10.3390/molecules30020259 (PMC11767795; doi:10.3390/molecules30020259)
Supplement: Supplementary file 1 [file molecules-30-00259-s001.zip › Supplementary file2.xlsx]

## Sheet: Table S5
Table S5 All OMTs annotated in the transcriptome. The candidate genes from this study are highlighted in green
seq_id	Uniprot	Pfam	GO	KEGG	Pathway	KOG	Nr
transcript38350	tr|A0A6N0C392|A0A6N0C392_9MAGN//Putative O-methyltransferase {ECO:0000313|EMBL:QKO29239.1} OS=Epimedium sagittatum Name=OMTD {ECO:0000313|EMBL:QKO29239.1} PE=2	PF00891.19//Methyltransf_2//O-methyltransferase domain;PF08100.12//Dimerisation//Dimerisation domain	GO:0008171//O-methyltransferase activity;GO:0032259//methylation	None	None	None	QKO29239.1//putative O-methyltransferase
transcript3840	tr|A0A1S2YDF4|A0A1S2YDF4_CICAR//caffeic acid 3-O-methyltransferase {ECO:0000313|RefSeq:XP_004502769.1} OS=Cicer arietinum (Chickpea) (Garbanzo) Name=LOC101489645 {ECO:0000313|RefSeq:XP_004502769.1} PE=3	PF00891.19//Methyltransf_2//O-methyltransferase domain;PF08100.12//Dimerisation//Dimerisation domain;PF13489.7//Methyltransf_23//Methyltransferase domain	GO:0046983//protein dimerization activity;GO:0008171//O-methyltransferase activity;GO:0032259//methylation	K13066	ko00380//Tryptophan metabolism;ko01100//Metabolic pathways;ko00940//Phenylpropanoid biosynthesis;ko01110//Biosynthesis of secondary metabolites	Hydroxyindole-O-methyltransferase and related SAM-dependent methyltransferases	XP_011043758.1//PREDICTED: caffeic acid 3-O-methyltransferase 1
transcript38700	tr|A0A1U7Z1M5|A0A1U7Z1M5_NELNU//caffeic acid 3-O-methyltransferase 1 {ECO:0000313|RefSeq:XP_010241050.1} OS=Nelumbo nucifera (Sacred lotus) Name=LOC104585771 {ECO:0000313|RefSeq:XP_010241050.1} PE=3	PF00891.19//Methyltransf_2//O-methyltransferase domain;PF05891.13//Methyltransf_PK//AdoMet dependent proline di-methyltransferase;PF08100.12//Dimerisation//Dimerisation domain	GO:0008757//S-adenosylmethionine-dependent methyltransferase activity;GO:0046983//protein dimerization activity;GO:0008171//O-methyltransferase activity;GO:0032259//methylation;GO:0019438//aromatic compound biosynthetic process	K13066	ko00380//Tryptophan metabolism;ko01100//Metabolic pathways;ko00940//Phenylpropanoid biosynthesis;ko01110//Biosynthesis of secondary metabolites	Hydroxyindole-O-methyltransferase and related SAM-dependent methyltransferases	XP_010241050.1//PREDICTED: caffeic acid 3-O-methyltransferase 1
transcript38721	tr|A0A5P9PAM0|A0A5P9PAM0_9MAGN//(S)-scoulerine 9-O-methyltransferase {ECO:0000313|EMBL:QFU85196.1} EC=2.1.1.117 {ECO:0000313|EMBL:QFU85196.1} Fragment OS=Stephania intermedia Name=SOMT {ECO:0000313|EMBL:QFU85196.1} PE=2	PF00891.19//Methyltransf_2//O-methyltransferase domain;PF08100.12//Dimerisation//Dimerisation domain;PF16864.6//Dimerisation2//Dimerisation domain	GO:0030777//(S)-scoulerine 9-O-methyltransferase activity;GO:0046983//protein dimerization activity;GO:0008171//O-methyltransferase activity;GO:0032259//methylation	K13397	ko00950//Isoquinoline alkaloid biosynthesis;ko01110//Biosynthesis of secondary metabolites	None	QFU85196.1//(S)-scoulerine 9-O-methyltransferase, partial
transcript39061	tr|A0A2G5EZR5|A0A2G5EZR5_AQUCA//Uncharacterized protein {ECO:0000313|EMBL:PIA61244.1} OS=Aquilegia coerulea (Rocky mountain columbine) ORFNames=AQUCO_00300641v1 {ECO:0000313|EMBL:PIA61244.1} PE=3	PF00891.19//Methyltransf_2//O-methyltransferase domain;PF08100.12//Dimerisation//Dimerisation domain;PF13489.7//Methyltransf_23//Methyltransferase domain	GO:0046983//protein dimerization activity;GO:0008171//O-methyltransferase activity;GO:0032259//methylation	K13066	ko00380//Tryptophan metabolism;ko01100//Metabolic pathways;ko00940//Phenylpropanoid biosynthesis;ko01110//Biosynthesis of secondary metabolites	None	PIA61244.1//hypothetical protein AQUCO_00300641v1
transcript39162	tr|A0A7J6VDI3|A0A7J6VDI3_THATH//Protein-L-isoaspartate O-methyltransferase {ECO:0000256|RuleBase:RU003802} EC=2.1.1.77 {ECO:0000256|RuleBase:RU003802} OS=Thalictrum thalictroides (Rue-anemone) (Anemone thalictroides) ORFNames=FRX31_027609 {ECO:0000313|EMBL:KAF5182807.1} PE=3	PF01135.20//PCMT//Protein-L-isoaspartate(D-aspartate) O-methyltransferase (PCMT);PF06325.14//PrmA//Ribosomal protein L11 methyltransferase (PrmA);PF13489.7//Methyltransf_23//Methyltransferase domain;PF13847.7//Methyltransf_31//Methyltransferase domain	GO:0008168//methyltransferase activity;GO:0032259//methylation	K00573	None	None	KAF5182807.1//Protein-l-isoaspartate o-methyltransferase
transcript39427	sp|A0A0N9HTA1|DOMT1_SINHE//Desmethyl-yatein O-methyltransferase {ECO:0000303|PubMed:26359402} EC=2.1.1.330 {ECO:0000255|PROSITE-ProRule:PRU01020, ECO:0000269|PubMed:26359402} OS=Sinopodophyllum hexandrum (Himalayan may apple) (Podophyllum hexandrum) Synonyms=Phex13114 {ECO:0000303|PubMed:26359402} PE=1	PF00891.19//Methyltransf_2//O-methyltransferase domain;PF08100.12//Dimerisation//Dimerisation domain;PF16864.6//Dimerisation2//Dimerisation domain	GO:0008757//S-adenosylmethionine-dependent methyltransferase activity;GO:0009611//response to wounding;GO:0008171//O-methyltransferase activity;GO:0019438//aromatic compound biosynthetic process;GO:0046983//protein dimerization activity;GO:0032259//methylation;GO:0009699//phenylpropanoid biosynthetic process	K13066	ko00380//Tryptophan metabolism;ko01100//Metabolic pathways;ko00940//Phenylpropanoid biosynthesis;ko01110//Biosynthesis of secondary metabolites	None	ALG05117.1//5'-desmethyl-yatein O-methyltransferase
transcript39478	tr|A0A2G5CUY8|A0A2G5CUY8_AQUCA//Uncharacterized protein {ECO:0000313|EMBL:PIA35089.1} OS=Aquilegia coerulea (Rocky mountain columbine) ORFNames=AQUCO_03600031v1 {ECO:0000313|EMBL:PIA35089.1} PE=3	PF00891.19//Methyltransf_2//O-methyltransferase domain;PF08100.12//Dimerisation//Dimerisation domain;PF13847.7//Methyltransf_31//Methyltransferase domain	GO:0046983//protein dimerization activity;GO:0008171//O-methyltransferase activity;GO:0032259//methylation	K16040	ko00945//Stilbenoid, diarylheptanoid and gingerol biosynthesis	None	PIA35089.1//hypothetical protein AQUCO_03600031v1
transcript39512	tr|A0A1U7Z1M5|A0A1U7Z1M5_NELNU//caffeic acid 3-O-methyltransferase 1 {ECO:0000313|RefSeq:XP_010241050.1} OS=Nelumbo nucifera (Sacred lotus) Name=LOC104585771 {ECO:0000313|RefSeq:XP_010241050.1} PE=3	PF00891.19//Methyltransf_2//O-methyltransferase domain;PF05891.13//Methyltransf_PK//AdoMet dependent proline di-methyltransferase;PF08100.12//Dimerisation//Dimerisation domain;PF13489.7//Methyltransf_23//Methyltransferase domain	GO:0008757//S-adenosylmethionine-dependent methyltransferase activity;GO:0046983//protein dimerization activity;GO:0008171//O-methyltransferase activity;GO:0032259//methylation;GO:0019438//aromatic compound biosynthetic process	K13066	ko00380//Tryptophan metabolism;ko01100//Metabolic pathways;ko00940//Phenylpropanoid biosynthesis;ko01110//Biosynthesis of secondary metabolites	Hydroxyindole-O-methyltransferase and related SAM-dependent methyltransferases	XP_010241050.1//PREDICTED: caffeic acid 3-O-methyltransferase 1
transcript39556	tr|A0A6P3ZIY5|A0A6P3ZIY5_ZIZJJ//caffeic acid 3-O-methyltransferase {ECO:0000313|RefSeq:XP_015878697.1} OS=Ziziphus jujuba (Chinese jujube) (Ziziphus sativa) Name=LOC107414981 {ECO:0000313|RefSeq:XP_015878697.1} PE=3	PF00891.19//Methyltransf_2//O-methyltransferase domain;PF05891.13//Methyltransf_PK//AdoMet dependent proline di-methyltransferase;PF08100.12//Dimerisation//Dimerisation domain	GO:0046983//protein dimerization activity;GO:0008171//O-methyltransferase activity;GO:0032259//methylation	K13066	ko00380//Tryptophan metabolism;ko01100//Metabolic pathways;ko00940//Phenylpropanoid biosynthesis;ko01110//Biosynthesis of secondary metabolites	None	XP_015878697.1//caffeic acid 3-O-methyltransferase
transcript39652	tr|A0A2G5CUY8|A0A2G5CUY8_AQUCA//Uncharacterized protein {ECO:0000313|EMBL:PIA35089.1} OS=Aquilegia coerulea (Rocky mountain columbine) ORFNames=AQUCO_03600031v1 {ECO:0000313|EMBL:PIA35089.1} PE=3	PF00891.19//Methyltransf_2//O-methyltransferase domain;PF08100.12//Dimerisation//Dimerisation domain;PF13847.7//Methyltransf_31//Methyltransferase domain	GO:0046983//protein dimerization activity;GO:0008171//O-methyltransferase activity;GO:0032259//methylation	K16040	ko00945//Stilbenoid, diarylheptanoid and gingerol biosynthesis	None	PIA35089.1//hypothetical protein AQUCO_03600031v1
transcript39750	tr|A0A515EIZ5|A0A515EIZ5_LYCCN//Caffeate O-methyltransferase {ECO:0000313|EMBL:QDL52646.1} OS=Lycium chinense (Chinese wolfberry) PE=2	PF00891.19//Methyltransf_2//O-methyltransferase domain;PF05891.13//Methyltransf_PK//AdoMet dependent proline di-methyltransferase;PF08100.12//Dimerisation//Dimerisation domain;PF13489.7//Methyltransf_23//Methyltransferase domain	GO:0032259//methylation	K13066	ko00380//Tryptophan metabolism;ko01100//Metabolic pathways;ko00940//Phenylpropanoid biosynthesis;ko01110//Biosynthesis of secondary metabolites	None	QDL52646.1//caffeate O-methyltransferase
transcript39941	tr|A0A0L9UE34|A0A0L9UE34_PHAAN//Uncharacterized protein {ECO:0000313|EMBL:KOM40946.1} OS=Phaseolus angularis (Azuki bean) (Vigna angularis) ORFNames=LR48_Vigan04g114400 {ECO:0000313|EMBL:KOM40946.1} PE=3	PF00891.19//Methyltransf_2//O-methyltransferase domain;PF05891.13//Methyltransf_PK//AdoMet dependent proline di-methyltransferase;PF08100.12//Dimerisation//Dimerisation domain	GO:0046983//protein dimerization activity;GO:0008171//O-methyltransferase activity;GO:0032259//methylation	K13066	ko00380//Tryptophan metabolism;ko01100//Metabolic pathways;ko00940//Phenylpropanoid biosynthesis;ko01110//Biosynthesis of secondary metabolites	None	XP_017422839.1//PREDICTED: caffeic acid 3-O-methyltransferase
transcript40242	tr|A0A6N0C392|A0A6N0C392_9MAGN//Putative O-methyltransferase {ECO:0000313|EMBL:QKO29239.1} OS=Epimedium sagittatum Name=OMTD {ECO:0000313|EMBL:QKO29239.1} PE=2	PF00891.19//Methyltransf_2//O-methyltransferase domain;PF08100.12//Dimerisation//Dimerisation domain	GO:0008171//O-methyltransferase activity;GO:0032259//methylation	None	None	None	QKO29239.1//putative O-methyltransferase
transcript40309	tr|A0A5B7BL78|A0A5B7BL78_DAVIN//Putative O-methyltransferase 2 {ECO:0000313|EMBL:MPA67923.1} EC=2.1.1.76 {ECO:0000313|EMBL:MPA67923.1} OS=Davidia involucrata (Dove tree) ORFNames=Din_037364 {ECO:0000313|EMBL:MPA67923.1} PE=3	PF00891.19//Methyltransf_2//O-methyltransferase domain;PF08100.12//Dimerisation//Dimerisation domain	GO:0030755//quercetin 3-O-methyltransferase activity;GO:0046983//protein dimerization activity;GO:0008171//O-methyltransferase activity;GO:0032259//methylation	K13066	ko00380//Tryptophan metabolism;ko01100//Metabolic pathways;ko00940//Phenylpropanoid biosynthesis;ko01110//Biosynthesis of secondary metabolites	None	XP_030512742.1//caffeic acid 3-O-methyltransferase 1-like
transcript40515	tr|A0A200RB77|A0A200RB77_9MAGN//O-methyltransferase {ECO:0000313|EMBL:OVA19964.1} OS=Macleaya cordata ORFNames=BVC80_237g67 {ECO:0000313|EMBL:OVA19964.1} PE=3	PF01596.18//Methyltransf_3//O-methyltransferase;PF13578.7//Methyltransf_24//Methyltransferase domain	GO:0008171//O-methyltransferase activity;GO:0032259//methylation	None	None	None	OVA19964.1//O-methyltransferase
transcript40545	tr|A0A5P9PAM0|A0A5P9PAM0_9MAGN//(S)-scoulerine 9-O-methyltransferase {ECO:0000313|EMBL:QFU85196.1} EC=2.1.1.117 {ECO:0000313|EMBL:QFU85196.1} Fragment OS=Stephania intermedia Name=SOMT {ECO:0000313|EMBL:QFU85196.1} PE=2	PF00891.19//Methyltransf_2//O-methyltransferase domain;PF08100.12//Dimerisation//Dimerisation domain;PF16864.6//Dimerisation2//Dimerisation domain	GO:0030777//(S)-scoulerine 9-O-methyltransferase activity;GO:0046983//protein dimerization activity;GO:0008171//O-methyltransferase activity;GO:0032259//methylation	K13397	ko00950//Isoquinoline alkaloid biosynthesis;ko01110//Biosynthesis of secondary metabolites	None	QFU85196.1//(S)-scoulerine 9-O-methyltransferase, partial
transcript40712	tr|A0A7J6VDI3|A0A7J6VDI3_THATH//Protein-L-isoaspartate O-methyltransferase {ECO:0000256|RuleBase:RU003802} EC=2.1.1.77 {ECO:0000256|RuleBase:RU003802} OS=Thalictrum thalictroides (Rue-anemone) (Anemone thalictroides) ORFNames=FRX31_027609 {ECO:0000313|EMBL:KAF5182807.1} PE=3	PF01135.20//PCMT//Protein-L-isoaspartate(D-aspartate) O-methyltransferase (PCMT);PF06325.14//PrmA//Ribosomal protein L11 methyltransferase (PrmA);PF13489.7//Methyltransf_23//Methyltransferase domain;PF13847.7//Methyltransf_31//Methyltransferase domain	GO:0008168//methyltransferase activity;GO:0032259//methylation	K00573	None	None	KAF5182807.1//Protein-l-isoaspartate o-methyltransferase
transcript41014	tr|A0A6A4LAQ8|A0A6A4LAQ8_9ERIC//Uncharacterized protein {ECO:0000313|EMBL:KAE9453544.1} Fragment OS=Rhododendron williamsianum ORFNames=C3L33_14524 {ECO:0000313|EMBL:KAE9453544.1} PE=3	PF00891.19//Methyltransf_2//O-methyltransferase domain;PF05891.13//Methyltransf_PK//AdoMet dependent proline di-methyltransferase;PF06859.13//Bin3//Bicoid-interacting protein 3 (Bin3);PF08100.12//Dimerisation//Dimerisation domain;PF08241.13//Methyltransf_11//Methyltransferase domain;PF13489.7//Methyltransf_23//Methyltransferase domain	GO:0046983//protein dimerization activity;GO:0008171//O-methyltransferase activity;GO:0032259//methylation	K13066	ko00380//Tryptophan metabolism;ko01100//Metabolic pathways;ko00940//Phenylpropanoid biosynthesis;ko01110//Biosynthesis of secondary metabolites	None	KAF7124198.1//hypothetical protein RHSIM_Rhsim12G0186800
transcript41077	tr|A0A2P5FHC2|A0A2P5FHC2_TREOI//O-methyltransferase COMT-type {ECO:0000313|EMBL:PON97195.1} OS=Trema orientale (Charcoal tree) (Celtis orientalis) ORFNames=TorRG33x02_069510 {ECO:0000313|EMBL:PON97195.1} PE=3	PF00891.19//Methyltransf_2//O-methyltransferase domain;PF08100.12//Dimerisation//Dimerisation domain;PF13489.7//Methyltransf_23//Methyltransferase domain	GO:0046983//protein dimerization activity;GO:0008171//O-methyltransferase activity;GO:0032259//methylation	K13066	ko00380//Tryptophan metabolism;ko01100//Metabolic pathways;ko00940//Phenylpropanoid biosynthesis;ko01110//Biosynthesis of secondary metabolites	None	PON97195.1//O-methyltransferase COMT-type
transcript41113	tr|A0A1S2YDF4|A0A1S2YDF4_CICAR//caffeic acid 3-O-methyltransferase {ECO:0000313|RefSeq:XP_004502769.1} OS=Cicer arietinum (Chickpea) (Garbanzo) Name=LOC101489645 {ECO:0000313|RefSeq:XP_004502769.1} PE=3	PF00891.19//Methyltransf_2//O-methyltransferase domain;PF08100.12//Dimerisation//Dimerisation domain;PF13489.7//Methyltransf_23//Methyltransferase domain	GO:0046983//protein dimerization activity;GO:0008171//O-methyltransferase activity;GO:0032259//methylation	K13066	ko00380//Tryptophan metabolism;ko01100//Metabolic pathways;ko00940//Phenylpropanoid biosynthesis;ko01110//Biosynthesis of secondary metabolites	Hydroxyindole-O-methyltransferase and related SAM-dependent methyltransferases	XP_011043758.1//PREDICTED: caffeic acid 3-O-methyltransferase 1
transcript41186	tr|A0A2G5CUY8|A0A2G5CUY8_AQUCA//Uncharacterized protein {ECO:0000313|EMBL:PIA35089.1} OS=Aquilegia coerulea (Rocky mountain columbine) ORFNames=AQUCO_03600031v1 {ECO:0000313|EMBL:PIA35089.1} PE=3	PF00891.19//Methyltransf_2//O-methyltransferase domain;PF08100.12//Dimerisation//Dimerisation domain;PF13847.7//Methyltransf_31//Methyltransferase domain	GO:0046983//protein dimerization activity;GO:0008171//O-methyltransferase activity;GO:0032259//methylation	K16040	ko00945//Stilbenoid, diarylheptanoid and gingerol biosynthesis	None	PIA35089.1//hypothetical protein AQUCO_03600031v1
transcript41272	tr|A0A443PFJ2|A0A443PFJ2_9MAGN//5'-desmethyl-yatein O-methyltransferase {ECO:0000313|EMBL:RWR89532.1} OS=Cinnamomum micranthum f. kanehirae ORFNames=CKAN_01859200 {ECO:0000313|EMBL:RWR89532.1} PE=3	PF00891.19//Methyltransf_2//O-methyltransferase domain;PF08100.12//Dimerisation//Dimerisation domain;PF16864.6//Dimerisation2//Dimerisation domain	GO:0046983//protein dimerization activity;GO:0008171//O-methyltransferase activity;GO:0032259//methylation	K13066	ko00380//Tryptophan metabolism;ko01100//Metabolic pathways;ko00940//Phenylpropanoid biosynthesis;ko01110//Biosynthesis of secondary metabolites	None	RWR89532.1//5'-desmethyl-yatein O-methyltransferase
transcript41339	tr|A0A6A4LAQ8|A0A6A4LAQ8_9ERIC//Uncharacterized protein {ECO:0000313|EMBL:KAE9453544.1} Fragment OS=Rhododendron williamsianum ORFNames=C3L33_14524 {ECO:0000313|EMBL:KAE9453544.1} PE=3	PF00891.19//Methyltransf_2//O-methyltransferase domain;PF05891.13//Methyltransf_PK//AdoMet dependent proline di-methyltransferase;PF06859.13//Bin3//Bicoid-interacting protein 3 (Bin3);PF08100.12//Dimerisation//Dimerisation domain;PF08241.13//Methyltransf_11//Methyltransferase domain	GO:0046983//protein dimerization activity;GO:0008171//O-methyltransferase activity;GO:0032259//methylation	K13066	ko00380//Tryptophan metabolism;ko01100//Metabolic pathways;ko00940//Phenylpropanoid biosynthesis;ko01110//Biosynthesis of secondary metabolites	None	KAF7124198.1//hypothetical protein RHSIM_Rhsim12G0186800
transcript41799	tr|A0A2G2YJ18|A0A2G2YJ18_CAPAN//8-hydroxyquercetin 8-O-methyltransferase {ECO:0000313|EMBL:PHT69743.1} OS=Capsicum annuum (Capsicum pepper) ORFNames=T459_24847 {ECO:0000313|EMBL:PHT69743.1} PE=3	PF00891.19//Methyltransf_2//O-methyltransferase domain;PF08100.12//Dimerisation//Dimerisation domain;PF13649.7//Methyltransf_25//Methyltransferase domain;PF13847.7//Methyltransf_31//Methyltransferase domain;PF16864.6//Dimerisation2//Dimerisation domain	GO:0008757//S-adenosylmethionine-dependent methyltransferase activity;GO:0046983//protein dimerization activity;GO:0008171//O-methyltransferase activity;GO:0032259//methylation;GO:0019438//aromatic compound biosynthetic process	K16040	ko00945//Stilbenoid, diarylheptanoid and gingerol biosynthesis	None	XP_021676700.1//trans-resveratrol di-O-methyltransferase-like
transcript41813	sp|A0A0N9HTA1|DOMT1_SINHE//Desmethyl-yatein O-methyltransferase {ECO:0000303|PubMed:26359402} EC=2.1.1.330 {ECO:0000255|PROSITE-ProRule:PRU01020, ECO:0000269|PubMed:26359402} OS=Sinopodophyllum hexandrum (Himalayan may apple) (Podophyllum hexandrum) Synonyms=Phex13114 {ECO:0000303|PubMed:26359402} PE=1	PF00891.19//Methyltransf_2//O-methyltransferase domain;PF08100.12//Dimerisation//Dimerisation domain;PF16864.6//Dimerisation2//Dimerisation domain	GO:0008757//S-adenosylmethionine-dependent methyltransferase activity;GO:0009611//response to wounding;GO:0008171//O-methyltransferase activity;GO:0019438//aromatic compound biosynthetic process;GO:0046983//protein dimerization activity;GO:0032259//methylation;GO:0009699//phenylpropanoid biosynthetic process	K13066	ko00380//Tryptophan metabolism;ko01100//Metabolic pathways;ko00940//Phenylpropanoid biosynthesis;ko01110//Biosynthesis of secondary metabolites	None	ALG05117.1//5'-desmethyl-yatein O-methyltransferase
transcript41836	tr|B9T7U4|B9T7U4_RICCO//Protein-S-isoprenylcysteine O-methyltransferase {ECO:0000256|ARBA:ARBA00012151, ECO:0000256|RuleBase:RU362022} EC=2.1.1.100 {ECO:0000256|ARBA:ARBA00012151, ECO:0000256|RuleBase:RU362022} OS=Ricinus communis (Castor bean) ORFNames=RCOM_0408950 {ECO:0000313|EMBL:EEF28069.1} PE=3	PF04140.15//ICMT//Isoprenylcysteine carboxyl methyltransferase (ICMT) family;PF04191.14//PEMT//Phospholipid methyltransferase;PF06966.13//DUF1295//Protein of unknown function (DUF1295);PF07298.12//NnrU//NnrU protein	GO:0006481//C-terminal protein methylation;GO:0016021//integral component of membrane;GO:0004671//protein C-terminal S-isoprenylcysteine carboxyl O-methyltransferase activity;GO:0005783//endoplasmic reticulum;GO:0005789//endoplasmic reticulum membrane	K00587	ko00900//Terpenoid backbone biosynthesis;ko01110//Biosynthesis of secondary metabolites	Farnesyl cysteine-carboxyl methyltransferase	XP_026454890.1//protein-S-isoprenylcysteine O-methyltransferase A-like isoform X1
transcript41959	tr|A0A515EIZ5|A0A515EIZ5_LYCCN//Caffeate O-methyltransferase {ECO:0000313|EMBL:QDL52646.1} OS=Lycium chinense (Chinese wolfberry) PE=2	PF00891.19//Methyltransf_2//O-methyltransferase domain;PF05891.13//Methyltransf_PK//AdoMet dependent proline di-methyltransferase;PF08100.12//Dimerisation//Dimerisation domain;PF13489.7//Methyltransf_23//Methyltransferase domain	GO:0032259//methylation	K13066	ko00380//Tryptophan metabolism;ko01100//Metabolic pathways;ko00940//Phenylpropanoid biosynthesis;ko01110//Biosynthesis of secondary metabolites	None	QDL52646.1//caffeate O-methyltransferase
transcript42314	tr|A0A7J7NIV5|A0A7J7NIV5_9MAGN//Protein-S-isoprenylcysteine O-methyltransferase {ECO:0000256|ARBA:ARBA00012151, ECO:0000256|RuleBase:RU362022} EC=2.1.1.100 {ECO:0000256|ARBA:ARBA00012151, ECO:0000256|RuleBase:RU362022} OS=Kingdonia uniflora ORFNames=GIB67_041351 {ECO:0000313|EMBL:KAF6167096.1} PE=3	PF04140.15//ICMT//Isoprenylcysteine carboxyl methyltransferase (ICMT) family;PF04191.14//PEMT//Phospholipid methyltransferase;PF06966.13//DUF1295//Protein of unknown function (DUF1295);PF07298.12//NnrU//NnrU protein	None	K00587	ko00900//Terpenoid backbone biosynthesis;ko01110//Biosynthesis of secondary metabolites	None	XP_026454890.1//protein-S-isoprenylcysteine O-methyltransferase A-like isoform X1
transcript42370	tr|E4W5X9|E4W5X9_GOSHI//Caffeic acid O-methyltransferase 2 {ECO:0000313|EMBL:ACT32029.1} OS=Gossypium hirsutum (Upland cotton) (Gossypium mexicanum) Name=COMT2 {ECO:0000313|EMBL:ACT32029.1} PE=2	PF00891.19//Methyltransf_2//O-methyltransferase domain;PF08100.12//Dimerisation//Dimerisation domain	GO:0046983//protein dimerization activity;GO:0008171//O-methyltransferase activity;GO:0032259//methylation	K13066	ko00380//Tryptophan metabolism;ko01100//Metabolic pathways;ko00940//Phenylpropanoid biosynthesis;ko01110//Biosynthesis of secondary metabolites	None	NP_001313943.1//caffeic acid 3-O-methyltransferase
transcript42437	tr|F6H5F7|F6H5F7_VITVI//Uncharacterized protein {ECO:0000313|EMBL:CCB47319.1} OS=Vitis vinifera (Grape) OrderedLocusNames=VIT_12s0028g02950 {ECO:0000313|EMBL:CCB47319.1} PE=3	PF00891.19//Methyltransf_2//O-methyltransferase domain;PF08100.12//Dimerisation//Dimerisation domain;PF13847.7//Methyltransf_31//Methyltransferase domain	GO:0008757//S-adenosylmethionine-dependent methyltransferase activity;GO:0046983//protein dimerization activity;GO:0008171//O-methyltransferase activity;GO:0032259//methylation;GO:0019438//aromatic compound biosynthetic process	K16040	ko00945//Stilbenoid, diarylheptanoid and gingerol biosynthesis	Hydroxyindole-O-methyltransferase and related SAM-dependent methyltransferases	XP_002277927.2//PREDICTED: trans-resveratrol di-O-methyltransferase
transcript42545	tr|A0A2S1PVA7|A0A2S1PVA7_CAMAC//Resveratrol O-methyltransferase-like protein {ECO:0000313|EMBL:AWH62807.1} OS=Camptotheca acuminata (Happy tree) PE=2	PF00891.19//Methyltransf_2//O-methyltransferase domain;PF05175.15//MTS//Methyltransferase small domain;PF08100.12//Dimerisation//Dimerisation domain;PF08241.13//Methyltransf_11//Methyltransferase domain;PF08242.13//Methyltransf_12//Methyltransferase domain;PF13649.7//Methyltransf_25//Methyltransferase domain;PF13847.7//Methyltransf_31//Methyltransferase domain	GO:0032259//methylation	K16040	ko00945//Stilbenoid, diarylheptanoid and gingerol biosynthesis	None	AWH62807.1//resveratrol O-methyltransferase-like protein
transcript42596	tr|A0A515EIZ5|A0A515EIZ5_LYCCN//Caffeate O-methyltransferase {ECO:0000313|EMBL:QDL52646.1} OS=Lycium chinense (Chinese wolfberry) PE=2	PF00891.19//Methyltransf_2//O-methyltransferase domain;PF05891.13//Methyltransf_PK//AdoMet dependent proline di-methyltransferase;PF08100.12//Dimerisation//Dimerisation domain;PF13489.7//Methyltransf_23//Methyltransferase domain	GO:0032259//methylation	K13066	ko00380//Tryptophan metabolism;ko01100//Metabolic pathways;ko00940//Phenylpropanoid biosynthesis;ko01110//Biosynthesis of secondary metabolites	None	QDL52646.1//caffeate O-methyltransferase
transcript43113	tr|A0A4Y7IQR2|A0A4Y7IQR2_PAPSO//Uncharacterized protein {ECO:0000313|EMBL:RZC50042.1} OS=Papaver somniferum (Opium poppy) ORFNames=C5167_018471 {ECO:0000313|EMBL:RZC50042.1} PE=3	PF00891.19//Methyltransf_2//O-methyltransferase domain;PF08100.12//Dimerisation//Dimerisation domain;PF16864.6//Dimerisation2//Dimerisation domain	GO:0046983//protein dimerization activity;GO:0008171//O-methyltransferase activity;GO:0032259//methylation;GO:0009820//alkaloid metabolic process	K16040	ko00945//Stilbenoid, diarylheptanoid and gingerol biosynthesis	None	XP_026447518.1//(RS)-norcoclaurine 6-O-methyltransferase-like
transcript43337	tr|A0A2Z5FRS5|A0A2Z5FRS5_9MAGN//6-O-methyltransferase 2 {ECO:0000313|EMBL:AXC09386.1} Fragment OS=Coptis chinensis Name=6OMT2 {ECO:0000313|EMBL:AXC09386.1} PE=2	PF00891.19//Methyltransf_2//O-methyltransferase domain;PF08100.12//Dimerisation//Dimerisation domain;PF08242.13//Methyltransf_12//Methyltransferase domain;PF16864.6//Dimerisation2//Dimerisation domain	GO:0046983//protein dimerization activity;GO:0008171//O-methyltransferase activity;GO:0032259//methylation	K13383	ko01100//Metabolic pathways;ko00950//Isoquinoline alkaloid biosynthesis;ko01110//Biosynthesis of secondary metabolites	None	AXC09386.1//6-O-methyltransferase 2, partial
transcript43390	tr|D7TVU3|D7TVU3_VITVI//Uncharacterized protein {ECO:0000313|EMBL:CBI34618.3} OS=Vitis vinifera (Grape) OrderedLocusNames=VIT_02s0025g02920 {ECO:0000313|EMBL:CBI34618.3} PE=3	PF00891.19//Methyltransf_2//O-methyltransferase domain;PF08100.12//Dimerisation//Dimerisation domain;PF08242.13//Methyltransf_12//Methyltransferase domain	GO:0008757//S-adenosylmethionine-dependent methyltransferase activity;GO:0005829//cytosol;GO:0008171//O-methyltransferase activity;GO:0019438//aromatic compound biosynthetic process;GO:0046983//protein dimerization activity;GO:0032259//methylation	K13066	ko00380//Tryptophan metabolism;ko01100//Metabolic pathways;ko00940//Phenylpropanoid biosynthesis;ko01110//Biosynthesis of secondary metabolites	Hydroxyindole-O-methyltransferase and related SAM-dependent methyltransferases	XP_034704332.1//caffeic acid 3-O-methyltransferase-like
transcript43405	tr|A0A200PME4|A0A200PME4_9MAGN//O-methyltransferase {ECO:0000313|EMBL:OUZ99371.1} OS=Macleaya cordata ORFNames=BVC80_8531g1 {ECO:0000313|EMBL:OUZ99371.1} PE=3	PF00891.19//Methyltransf_2//O-methyltransferase domain;PF08100.12//Dimerisation//Dimerisation domain	GO:0046983//protein dimerization activity;GO:0008171//O-methyltransferase activity;GO:0032259//methylation;GO:0009820//alkaloid metabolic process	K13066	ko00380//Tryptophan metabolism;ko01100//Metabolic pathways;ko00940//Phenylpropanoid biosynthesis;ko01110//Biosynthesis of secondary metabolites	None	OUZ99371.1//O-methyltransferase
transcript43542	tr|A0A2G5D3W0|A0A2G5D3W0_AQUCA//Uncharacterized protein {ECO:0000313|EMBL:PIA38210.1} OS=Aquilegia coerulea (Rocky mountain columbine) ORFNames=AQUCO_02800108v1 {ECO:0000313|EMBL:PIA38210.1} PE=3	PF00891.19//Methyltransf_2//O-methyltransferase domain;PF08100.12//Dimerisation//Dimerisation domain	GO:0046983//protein dimerization activity;GO:0008171//O-methyltransferase activity;GO:0032259//methylation	K13066	ko00380//Tryptophan metabolism;ko01100//Metabolic pathways;ko00940//Phenylpropanoid biosynthesis;ko01110//Biosynthesis of secondary metabolites	None	PIA38210.1//hypothetical protein AQUCO_02800108v1
transcript43624	tr|A0A2G2YJ18|A0A2G2YJ18_CAPAN//8-hydroxyquercetin 8-O-methyltransferase {ECO:0000313|EMBL:PHT69743.1} OS=Capsicum annuum (Capsicum pepper) ORFNames=T459_24847 {ECO:0000313|EMBL:PHT69743.1} PE=3	PF00891.19//Methyltransf_2//O-methyltransferase domain;PF05891.13//Methyltransf_PK//AdoMet dependent proline di-methyltransferase;PF08100.12//Dimerisation//Dimerisation domain;PF13649.7//Methyltransf_25//Methyltransferase domain;PF13847.7//Methyltransf_31//Methyltransferase domain;PF16864.6//Dimerisation2//Dimerisation domain	GO:0008757//S-adenosylmethionine-dependent methyltransferase activity;GO:0046983//protein dimerization activity;GO:0008171//O-methyltransferase activity;GO:0032259//methylation;GO:0019438//aromatic compound biosynthetic process	K16040	ko00945//Stilbenoid, diarylheptanoid and gingerol biosynthesis	None	XP_021676700.1//trans-resveratrol di-O-methyltransferase-like
transcript43683	tr|A0A1U7Z1M5|A0A1U7Z1M5_NELNU//caffeic acid 3-O-methyltransferase 1 {ECO:0000313|RefSeq:XP_010241050.1} OS=Nelumbo nucifera (Sacred lotus) Name=LOC104585771 {ECO:0000313|RefSeq:XP_010241050.1} PE=3	PF00891.19//Methyltransf_2//O-methyltransferase domain;PF05891.13//Methyltransf_PK//AdoMet dependent proline di-methyltransferase;PF08100.12//Dimerisation//Dimerisation domain;PF13489.7//Methyltransf_23//Methyltransferase domain	GO:0008757//S-adenosylmethionine-dependent methyltransferase activity;GO:0046983//protein dimerization activity;GO:0008171//O-methyltransferase activity;GO:0032259//methylation;GO:0019438//aromatic compound biosynthetic process	K13066	ko00380//Tryptophan metabolism;ko01100//Metabolic pathways;ko00940//Phenylpropanoid biosynthesis;ko01110//Biosynthesis of secondary metabolites	Hydroxyindole-O-methyltransferase and related SAM-dependent methyltransferases	XP_010241050.1//PREDICTED: caffeic acid 3-O-methyltransferase 1
transcript43762	tr|A5HK00|A5HK00_VITVI//O-methyltransferase {ECO:0000313|EMBL:ABQ02271.1} OS=Vitis vinifera (Grape) Name=OMT2.2 {ECO:0000313|EMBL:ABQ02271.1} PE=2	PF00891.19//Methyltransf_2//O-methyltransferase domain;PF08100.12//Dimerisation//Dimerisation domain;PF13847.7//Methyltransf_31//Methyltransferase domain	GO:0046983//protein dimerization activity;GO:0008171//O-methyltransferase activity;GO:0032259//methylation	K16040	ko00945//Stilbenoid, diarylheptanoid and gingerol biosynthesis	None	XP_034672419.1//trans-resveratrol di-O-methyltransferase-like
transcript43768	tr|A0A1U7Z1M5|A0A1U7Z1M5_NELNU//caffeic acid 3-O-methyltransferase 1 {ECO:0000313|RefSeq:XP_010241050.1} OS=Nelumbo nucifera (Sacred lotus) Name=LOC104585771 {ECO:0000313|RefSeq:XP_010241050.1} PE=3	PF00891.19//Methyltransf_2//O-methyltransferase domain;PF05891.13//Methyltransf_PK//AdoMet dependent proline di-methyltransferase;PF08100.12//Dimerisation//Dimerisation domain;PF13489.7//Methyltransf_23//Methyltransferase domain	GO:0008757//S-adenosylmethionine-dependent methyltransferase activity;GO:0046983//protein dimerization activity;GO:0008171//O-methyltransferase activity;GO:0032259//methylation;GO:0019438//aromatic compound biosynthetic process	K13066	ko00380//Tryptophan metabolism;ko01100//Metabolic pathways;ko00940//Phenylpropanoid biosynthesis;ko01110//Biosynthesis of secondary metabolites	Hydroxyindole-O-methyltransferase and related SAM-dependent methyltransferases	XP_010241050.1//PREDICTED: caffeic acid 3-O-methyltransferase 1
transcript43842	tr|A5HK00|A5HK00_VITVI//O-methyltransferase {ECO:0000313|EMBL:ABQ02271.1} OS=Vitis vinifera (Grape) Name=OMT2.2 {ECO:0000313|EMBL:ABQ02271.1} PE=2	PF00891.19//Methyltransf_2//O-methyltransferase domain;PF08100.12//Dimerisation//Dimerisation domain;PF13847.7//Methyltransf_31//Methyltransferase domain;PF16864.6//Dimerisation2//Dimerisation domain	GO:0046983//protein dimerization activity;GO:0008171//O-methyltransferase activity;GO:0032259//methylation	K16040	ko00945//Stilbenoid, diarylheptanoid and gingerol biosynthesis	None	XP_034672419.1//trans-resveratrol di-O-methyltransferase-like
transcript44151	tr|A0A5J5BBM5|A0A5J5BBM5_9ASTE//Uncharacterized protein {ECO:0000313|EMBL:KAA8540099.1} OS=Nyssa sinensis ORFNames=F0562_026791 {ECO:0000313|EMBL:KAA8540099.1} PE=3	PF00891.19//Methyltransf_2//O-methyltransferase domain;PF05891.13//Methyltransf_PK//AdoMet dependent proline di-methyltransferase;PF08100.12//Dimerisation//Dimerisation domain	GO:0046983//protein dimerization activity;GO:0008171//O-methyltransferase activity;GO:0032259//methylation	K13066	ko00380//Tryptophan metabolism;ko01100//Metabolic pathways;ko00940//Phenylpropanoid biosynthesis;ko01110//Biosynthesis of secondary metabolites	None	XP_010537046.1//PREDICTED: flavone 3'-O-methyltransferase 1
transcript44289	tr|A5HK00|A5HK00_VITVI//O-methyltransferase {ECO:0000313|EMBL:ABQ02271.1} OS=Vitis vinifera (Grape) Name=OMT2.2 {ECO:0000313|EMBL:ABQ02271.1} PE=2	PF00891.19//Methyltransf_2//O-methyltransferase domain;PF05175.15//MTS//Methyltransferase small domain;PF08100.12//Dimerisation//Dimerisation domain;PF13847.7//Methyltransf_31//Methyltransferase domain	GO:0046983//protein dimerization activity;GO:0008171//O-methyltransferase activity;GO:0032259//methylation	K16040	ko00945//Stilbenoid, diarylheptanoid and gingerol biosynthesis	None	XP_034672419.1//trans-resveratrol di-O-methyltransferase-like
transcript44359	tr|A0A2S1PVA7|A0A2S1PVA7_CAMAC//Resveratrol O-methyltransferase-like protein {ECO:0000313|EMBL:AWH62807.1} OS=Camptotheca acuminata (Happy tree) PE=2	PF00891.19//Methyltransf_2//O-methyltransferase domain;PF05175.15//MTS//Methyltransferase small domain;PF08100.12//Dimerisation//Dimerisation domain;PF13649.7//Methyltransf_25//Methyltransferase domain;PF13847.7//Methyltransf_31//Methyltransferase domain;PF16864.6//Dimerisation2//Dimerisation domain	GO:0032259//methylation	K16040	ko00945//Stilbenoid, diarylheptanoid and gingerol biosynthesis	None	AWH62807.1//resveratrol O-methyltransferase-like protein
transcript44477	tr|A0A6N0C392|A0A6N0C392_9MAGN//Putative O-methyltransferase {ECO:0000313|EMBL:QKO29239.1} OS=Epimedium sagittatum Name=OMTD {ECO:0000313|EMBL:QKO29239.1} PE=2	PF00891.19//Methyltransf_2//O-methyltransferase domain;PF08100.12//Dimerisation//Dimerisation domain	GO:0008171//O-methyltransferase activity;GO:0032259//methylation	None	None	None	QKO29239.1//putative O-methyltransferase
transcript44594	tr|A0A2G5D3V7|A0A2G5D3V7_AQUCA//Uncharacterized protein {ECO:0000313|EMBL:PIA38196.1} OS=Aquilegia coerulea (Rocky mountain columbine) ORFNames=AQUCO_02800098v1 {ECO:0000313|EMBL:PIA38196.1} PE=3	PF00891.19//Methyltransf_2//O-methyltransferase domain;PF08100.12//Dimerisation//Dimerisation domain	GO:0046983//protein dimerization activity;GO:0008171//O-methyltransferase activity;GO:0032259//methylation	K13066	ko00380//Tryptophan metabolism;ko01100//Metabolic pathways;ko00940//Phenylpropanoid biosynthesis;ko01110//Biosynthesis of secondary metabolites	None	PIA38196.1//hypothetical protein AQUCO_02800098v1
transcript44598	tr|A0A5B7BL78|A0A5B7BL78_DAVIN//Putative O-methyltransferase 2 {ECO:0000313|EMBL:MPA67923.1} EC=2.1.1.76 {ECO:0000313|EMBL:MPA67923.1} OS=Davidia involucrata (Dove tree) ORFNames=Din_037364 {ECO:0000313|EMBL:MPA67923.1} PE=3	PF00891.19//Methyltransf_2//O-methyltransferase domain;PF05891.13//Methyltransf_PK//AdoMet dependent proline di-methyltransferase	GO:0030755//quercetin 3-O-methyltransferase activity;GO:0046983//protein dimerization activity;GO:0008171//O-methyltransferase activity;GO:0032259//methylation	K13066	ko00380//Tryptophan metabolism;ko01100//Metabolic pathways;ko00940//Phenylpropanoid biosynthesis;ko01110//Biosynthesis of secondary metabolites	None	XP_016545476.1//PREDICTED: caffeic acid 3-O-methyltransferase 1-like
transcript26905	tr|A0A200QSU3|A0A200QSU3_9MAGN//tRNA:m(4)X modification enzyme TRM13 {ECO:0000256|RuleBase:RU367103} EC=2.1.1.225 {ECO:0000256|RuleBase:RU367103} OS=Macleaya cordata ORFNames=BVC80_379g78 {ECO:0000313|EMBL:OVA13547.1} PE=3	PF05206.15//TRM13//Methyltransferase TRM13;PF05253.13//zf-U11-48K//U11-48K-like CHHC zinc finger;PF11722.9//zf-TRM13_CCCH//CCCH zinc finger in TRM13 protein;PF13679.7//Methyltransf_32//Methyltransferase domain	GO:0106050//tRNA 2'-O-methyltransferase activity;GO:0046872//metal ion binding	K15446	None	None	OVA13547.1//Methyltransferase TRM13
transcript44881	tr|A0A5B7BL78|A0A5B7BL78_DAVIN//Putative O-methyltransferase 2 {ECO:0000313|EMBL:MPA67923.1} EC=2.1.1.76 {ECO:0000313|EMBL:MPA67923.1} OS=Davidia involucrata (Dove tree) ORFNames=Din_037364 {ECO:0000313|EMBL:MPA67923.1} PE=3	PF00891.19//Methyltransf_2//O-methyltransferase domain;PF08100.12//Dimerisation//Dimerisation domain	GO:0030755//quercetin 3-O-methyltransferase activity;GO:0046983//protein dimerization activity;GO:0008171//O-methyltransferase activity;GO:0032259//methylation	K13066	ko00380//Tryptophan metabolism;ko01100//Metabolic pathways;ko00940//Phenylpropanoid biosynthesis;ko01110//Biosynthesis of secondary metabolites	None	PIA38210.1//hypothetical protein AQUCO_02800108v1
transcript44887	tr|A0A1U7ZBZ6|A0A1U7ZBZ6_NELNU//Protein-L-isoaspartate O-methyltransferase {ECO:0000256|RuleBase:RU003802} EC=2.1.1.77 {ECO:0000256|RuleBase:RU003802} OS=Nelumbo nucifera (Sacred lotus) Name=LOC104591547 {ECO:0000313|RefSeq:XP_010248719.1} PE=3	PF01135.20//PCMT//Protein-L-isoaspartate(D-aspartate) O-methyltransferase (PCMT);PF06325.14//PrmA//Ribosomal protein L11 methyltransferase (PrmA);PF08241.13//Methyltransf_11//Methyltransferase domain;PF13489.7//Methyltransf_23//Methyltransferase domain;PF13649.7//Methyltransf_25//Methyltransferase domain;PF13679.7//Methyltransf_32//Methyltransferase domain;PF13847.7//Methyltransf_31//Methyltransf…	GO:0005737//cytoplasm;GO:0004719//protein-L-isoaspartate (D-aspartate) O-methyltransferase activity	K00573	None	Protein-L-isoaspartate(D-aspartate) O-methyltransferase	XP_010248719.1//PREDICTED: protein-L-isoaspartate O-methyltransferase-like
transcript44982	tr|A0A7J6VDI3|A0A7J6VDI3_THATH//Protein-L-isoaspartate O-methyltransferase {ECO:0000256|RuleBase:RU003802} EC=2.1.1.77 {ECO:0000256|RuleBase:RU003802} OS=Thalictrum thalictroides (Rue-anemone) (Anemone thalictroides) ORFNames=FRX31_027609 {ECO:0000313|EMBL:KAF5182807.1} PE=3	PF01135.20//PCMT//Protein-L-isoaspartate(D-aspartate) O-methyltransferase (PCMT);PF06325.14//PrmA//Ribosomal protein L11 methyltransferase (PrmA);PF13489.7//Methyltransf_23//Methyltransferase domain;PF13847.7//Methyltransf_31//Methyltransferase domain	GO:0008168//methyltransferase activity;GO:0032259//methylation	K00573	None	None	KAF5182807.1//Protein-l-isoaspartate o-methyltransferase
transcript45044	tr|A0A1U8BIW3|A0A1U8BIW3_NELNU//probable tocopherol O-methyltransferase, chloroplastic isoform X2 {ECO:0000313|RefSeq:XP_010276973.1} OS=Nelumbo nucifera (Sacred lotus) Name=LOC104611563 {ECO:0000313|RefSeq:XP_010276973.1} PE=3	PF01209.19//Ubie_methyltran//ubiE/COQ5 methyltransferase family;PF01728.20//FtsJ//FtsJ-like methyltransferase;PF02353.21//CMAS//Mycolic acid cyclopropane synthetase;PF05175.15//MTS//Methyltransferase small domain;PF08241.13//Methyltransf_11//Methyltransferase domain;PF08242.13//Methyltransf_12//Methyltransferase domain;PF12147.9//Methyltransf_20//Putative methyltransferase;PF13489.7//Methyltransf…	GO:0008168//methyltransferase activity;GO:0032259//methylation	K05928	ko01100//Metabolic pathways;ko00130//Ubiquinone and other terpenoid-quinone biosynthesis;ko01240//Biosynthesis of cofactors;ko01110//Biosynthesis of secondary metabolites	None	XP_010276973.1//PREDICTED: probable tocopherol O-methyltransferase, chloroplastic isoform X2
transcript45068	tr|A0A1S2YDF4|A0A1S2YDF4_CICAR//caffeic acid 3-O-methyltransferase {ECO:0000313|RefSeq:XP_004502769.1} OS=Cicer arietinum (Chickpea) (Garbanzo) Name=LOC101489645 {ECO:0000313|RefSeq:XP_004502769.1} PE=3	PF00891.19//Methyltransf_2//O-methyltransferase domain;PF08100.12//Dimerisation//Dimerisation domain;PF13489.7//Methyltransf_23//Methyltransferase domain	GO:0046983//protein dimerization activity;GO:0008171//O-methyltransferase activity;GO:0032259//methylation	K13066	ko00380//Tryptophan metabolism;ko01100//Metabolic pathways;ko00940//Phenylpropanoid biosynthesis;ko01110//Biosynthesis of secondary metabolites	Hydroxyindole-O-methyltransferase and related SAM-dependent methyltransferases	XP_011043758.1//PREDICTED: caffeic acid 3-O-methyltransferase 1
transcript45167	sp|A0A0N9HMN6|POMT3_SINHE//Pluviatolide O-methyltransferase {ECO:0000303|PubMed:26359402} Short=PhOMT3 {ECO:0000303|PubMed:26359402} EC=2.1.1.323 {ECO:0000255|PROSITE-ProRule:PRU01020, ECO:0000269|PubMed:26359402} OS=Sinopodophyllum hexandrum (Himalayan may apple) (Podophyllum hexandrum) Synonyms=Phex2402 {ECO:0000303|PubMed:26359402} PE=1	PF00891.19//Methyltransf_2//O-methyltransferase domain;PF08100.12//Dimerisation//Dimerisation domain;PF13649.7//Methyltransf_25//Methyltransferase domain;PF13847.7//Methyltransf_31//Methyltransferase domain	GO:0008757//S-adenosylmethionine-dependent methyltransferase activity;GO:0009611//response to wounding;GO:0008171//O-methyltransferase activity;GO:0019438//aromatic compound biosynthetic process;GO:0046983//protein dimerization activity;GO:0032259//methylation;GO:0009699//phenylpropanoid biosynthetic process	K16040	ko00945//Stilbenoid, diarylheptanoid and gingerol biosynthesis	None	XP_028119738.1//probable O-methyltransferase 3
transcript45379	tr|A0A5P9PAM0|A0A5P9PAM0_9MAGN//(S)-scoulerine 9-O-methyltransferase {ECO:0000313|EMBL:QFU85196.1} EC=2.1.1.117 {ECO:0000313|EMBL:QFU85196.1} Fragment OS=Stephania intermedia Name=SOMT {ECO:0000313|EMBL:QFU85196.1} PE=2	PF00891.19//Methyltransf_2//O-methyltransferase domain;PF08100.12//Dimerisation//Dimerisation domain;PF16864.6//Dimerisation2//Dimerisation domain	GO:0030777//(S)-scoulerine 9-O-methyltransferase activity;GO:0046983//protein dimerization activity;GO:0008171//O-methyltransferase activity;GO:0032259//methylation	K13397	ko00950//Isoquinoline alkaloid biosynthesis;ko01110//Biosynthesis of secondary metabolites	None	QFU85196.1//(S)-scoulerine 9-O-methyltransferase, partial
transcript45491	sp|Q5C9L7|6OMT_THLFG//(RS)-norcoclaurine 6-O-methyltransferase {ECO:0000303|PubMed:27232113} EC=2.1.1.128 {ECO:0000269|PubMed:27232113} OS=Thalictrum flavum subsp. glaucum (Yellow meadow rue) PE=1	PF00891.19//Methyltransf_2//O-methyltransferase domain;PF08100.12//Dimerisation//Dimerisation domain;PF08242.13//Methyltransf_12//Methyltransferase domain;PF13649.7//Methyltransf_25//Methyltransferase domain;PF16864.6//Dimerisation2//Dimerisation domain	GO:0032259//methylation	K13383	ko01100//Metabolic pathways;ko00950//Isoquinoline alkaloid biosynthesis;ko01110//Biosynthesis of secondary metabolites	None	Q5C9L7.1//RecName: Full=(RS)-norcoclaurine 6-O-methyltransferase
transcript45594	tr|A0A1U8B8U4|A0A1U8B8U4_NELNU//(RS)-norcoclaurine 6-O-methyltransferase-like {ECO:0000313|RefSeq:XP_010276063.1} OS=Nelumbo nucifera (Sacred lotus) Name=LOC104610908 {ECO:0000313|RefSeq:XP_010276063.1} PE=3	PF00891.19//Methyltransf_2//O-methyltransferase domain;PF08100.12//Dimerisation//Dimerisation domain;PF16864.6//Dimerisation2//Dimerisation domain	GO:0008757//S-adenosylmethionine-dependent methyltransferase activity;GO:0046983//protein dimerization activity;GO:0008171//O-methyltransferase activity;GO:0032259//methylation;GO:0019438//aromatic compound biosynthetic process	K16040	ko00945//Stilbenoid, diarylheptanoid and gingerol biosynthesis	Hydroxyindole-O-methyltransferase and related SAM-dependent methyltransferases	XP_010276063.1//PREDICTED: (RS)-norcoclaurine 6-O-methyltransferase-like
transcript45643	tr|A0A1U7ZBZ6|A0A1U7ZBZ6_NELNU//Protein-L-isoaspartate O-methyltransferase {ECO:0000256|RuleBase:RU003802} EC=2.1.1.77 {ECO:0000256|RuleBase:RU003802} OS=Nelumbo nucifera (Sacred lotus) Name=LOC104591547 {ECO:0000313|RefSeq:XP_010248719.1} PE=3	PF01135.20//PCMT//Protein-L-isoaspartate(D-aspartate) O-methyltransferase (PCMT);PF05175.15//MTS//Methyltransferase small domain;PF06325.14//PrmA//Ribosomal protein L11 methyltransferase (PrmA);PF13649.7//Methyltransf_25//Methyltransferase domain;PF13679.7//Methyltransf_32//Methyltransferase domain;PF13847.7//Methyltransf_31//Methyltransferase domain	GO:0005737//cytoplasm;GO:0004719//protein-L-isoaspartate (D-aspartate) O-methyltransferase activity	K00573	None	Protein-L-isoaspartate(D-aspartate) O-methyltransferase	XP_010248719.1//PREDICTED: protein-L-isoaspartate O-methyltransferase-like
transcript45676	tr|A0A2Z5FRS5|A0A2Z5FRS5_9MAGN//6-O-methyltransferase 2 {ECO:0000313|EMBL:AXC09386.1} Fragment OS=Coptis chinensis Name=6OMT2 {ECO:0000313|EMBL:AXC09386.1} PE=2	PF00891.19//Methyltransf_2//O-methyltransferase domain;PF08100.12//Dimerisation//Dimerisation domain;PF16864.6//Dimerisation2//Dimerisation domain	GO:0046983//protein dimerization activity;GO:0008171//O-methyltransferase activity;GO:0032259//methylation	K13383	ko01100//Metabolic pathways;ko00950//Isoquinoline alkaloid biosynthesis;ko01110//Biosynthesis of secondary metabolites	None	AXC09386.1//6-O-methyltransferase 2, partial
transcript45728	tr|A0A1S2YDF4|A0A1S2YDF4_CICAR//caffeic acid 3-O-methyltransferase {ECO:0000313|RefSeq:XP_004502769.1} OS=Cicer arietinum (Chickpea) (Garbanzo) Name=LOC101489645 {ECO:0000313|RefSeq:XP_004502769.1} PE=3	PF00891.19//Methyltransf_2//O-methyltransferase domain;PF08100.12//Dimerisation//Dimerisation domain;PF13489.7//Methyltransf_23//Methyltransferase domain	GO:0046983//protein dimerization activity;GO:0008171//O-methyltransferase activity;GO:0032259//methylation	K13066	ko00380//Tryptophan metabolism;ko01100//Metabolic pathways;ko00940//Phenylpropanoid biosynthesis;ko01110//Biosynthesis of secondary metabolites	Hydroxyindole-O-methyltransferase and related SAM-dependent methyltransferases	XP_011043758.1//PREDICTED: caffeic acid 3-O-methyltransferase 1
transcript45768	tr|A0A200R082|A0A200R082_9MAGN//RNA methyltransferase {ECO:0000256|RuleBase:RU367087} EC=2.1.1.- {ECO:0000256|RuleBase:RU367087} OS=Macleaya cordata ORFNames=BVC80_8459g5 {ECO:0000313|EMBL:OVA16126.1} PE=3	PF02390.18//Methyltransf_4//Putative methyltransferase;PF05175.15//MTS//Methyltransferase small domain;PF06325.14//PrmA//Ribosomal protein L11 methyltransferase (PrmA);PF06859.13//Bin3//Bicoid-interacting protein 3 (Bin3);PF08241.13//Methyltransf_11//Methyltransferase domain;PF08242.13//Methyltransf_12//Methyltransferase domain;PF12847.8//Methyltransf_18//Methyltransferase domain;PF13489.7//Methy…	GO:0008173//RNA methyltransferase activity;GO:0008171//O-methyltransferase activity	K15190	None	None	OVA16126.1//Bicoid-interacting 3
transcript45773	tr|A0A1U7ZBZ6|A0A1U7ZBZ6_NELNU//Protein-L-isoaspartate O-methyltransferase {ECO:0000256|RuleBase:RU003802} EC=2.1.1.77 {ECO:0000256|RuleBase:RU003802} OS=Nelumbo nucifera (Sacred lotus) Name=LOC104591547 {ECO:0000313|RefSeq:XP_010248719.1} PE=3	PF01135.20//PCMT//Protein-L-isoaspartate(D-aspartate) O-methyltransferase (PCMT);PF05175.15//MTS//Methyltransferase small domain;PF06325.14//PrmA//Ribosomal protein L11 methyltransferase (PrmA);PF08241.13//Methyltransf_11//Methyltransferase domain;PF13489.7//Methyltransf_23//Methyltransferase domain;PF13649.7//Methyltransf_25//Methyltransferase domain;PF13679.7//Methyltransf_32//Methyltransferase…	GO:0005737//cytoplasm;GO:0004719//protein-L-isoaspartate (D-aspartate) O-methyltransferase activity	K00573	None	Protein-L-isoaspartate(D-aspartate) O-methyltransferase	XP_010248719.1//PREDICTED: protein-L-isoaspartate O-methyltransferase-like
transcript45781	tr|A0A6N0C392|A0A6N0C392_9MAGN//Putative O-methyltransferase {ECO:0000313|EMBL:QKO29239.1} OS=Epimedium sagittatum Name=OMTD {ECO:0000313|EMBL:QKO29239.1} PE=2	PF00891.19//Methyltransf_2//O-methyltransferase domain	GO:0008171//O-methyltransferase activity;GO:0032259//methylation	None	None	None	QKO29239.1//putative O-methyltransferase
transcript45940	tr|A0A1U8B8U4|A0A1U8B8U4_NELNU//(RS)-norcoclaurine 6-O-methyltransferase-like {ECO:0000313|RefSeq:XP_010276063.1} OS=Nelumbo nucifera (Sacred lotus) Name=LOC104610908 {ECO:0000313|RefSeq:XP_010276063.1} PE=3	PF00891.19//Methyltransf_2//O-methyltransferase domain;PF08100.12//Dimerisation//Dimerisation domain;PF16864.6//Dimerisation2//Dimerisation domain	GO:0008757//S-adenosylmethionine-dependent methyltransferase activity;GO:0046983//protein dimerization activity;GO:0008171//O-methyltransferase activity;GO:0032259//methylation;GO:0019438//aromatic compound biosynthetic process	K16040	ko00945//Stilbenoid, diarylheptanoid and gingerol biosynthesis	Hydroxyindole-O-methyltransferase and related SAM-dependent methyltransferases	XP_010276063.1//PREDICTED: (RS)-norcoclaurine 6-O-methyltransferase-like
transcript45965	tr|A0A5P9PAM0|A0A5P9PAM0_9MAGN//(S)-scoulerine 9-O-methyltransferase {ECO:0000313|EMBL:QFU85196.1} EC=2.1.1.117 {ECO:0000313|EMBL:QFU85196.1} Fragment OS=Stephania intermedia Name=SOMT {ECO:0000313|EMBL:QFU85196.1} PE=2	PF00891.19//Methyltransf_2//O-methyltransferase domain;PF08100.12//Dimerisation//Dimerisation domain;PF16864.6//Dimerisation2//Dimerisation domain	GO:0030777//(S)-scoulerine 9-O-methyltransferase activity;GO:0046983//protein dimerization activity;GO:0008171//O-methyltransferase activity;GO:0032259//methylation	K13397	ko00950//Isoquinoline alkaloid biosynthesis;ko01110//Biosynthesis of secondary metabolites	None	QFU85196.1//(S)-scoulerine 9-O-methyltransferase, partial
transcript46095	tr|A0A0L9UE34|A0A0L9UE34_PHAAN//Uncharacterized protein {ECO:0000313|EMBL:KOM40946.1} OS=Phaseolus angularis (Azuki bean) (Vigna angularis) ORFNames=LR48_Vigan04g114400 {ECO:0000313|EMBL:KOM40946.1} PE=3	PF00891.19//Methyltransf_2//O-methyltransferase domain;PF05891.13//Methyltransf_PK//AdoMet dependent proline di-methyltransferase;PF08100.12//Dimerisation//Dimerisation domain	GO:0046983//protein dimerization activity;GO:0008171//O-methyltransferase activity;GO:0032259//methylation	K13066	ko00380//Tryptophan metabolism;ko01100//Metabolic pathways;ko00940//Phenylpropanoid biosynthesis;ko01110//Biosynthesis of secondary metabolites	None	XP_017422839.1//PREDICTED: caffeic acid 3-O-methyltransferase
transcript46166	tr|A0A2G5E195|A0A2G5E195_AQUCA//Uncharacterized protein {ECO:0000313|EMBL:PIA49481.1} OS=Aquilegia coerulea (Rocky mountain columbine) ORFNames=AQUCO_01300350v1 {ECO:0000313|EMBL:PIA49481.1} PE=3	PF00891.19//Methyltransf_2//O-methyltransferase domain;PF08100.12//Dimerisation//Dimerisation domain;PF08242.13//Methyltransf_12//Methyltransferase domain;PF13489.7//Methyltransf_23//Methyltransferase domain;PF13649.7//Methyltransf_25//Methyltransferase domain;PF16864.6//Dimerisation2//Dimerisation domain	GO:0046983//protein dimerization activity;GO:0008171//O-methyltransferase activity;GO:0032259//methylation	K13386	ko01100//Metabolic pathways;ko00950//Isoquinoline alkaloid biosynthesis;ko01110//Biosynthesis of secondary metabolites	None	PIA49481.1//hypothetical protein AQUCO_01300350v1
transcript46385	tr|A0A1U7Z1M5|A0A1U7Z1M5_NELNU//caffeic acid 3-O-methyltransferase 1 {ECO:0000313|RefSeq:XP_010241050.1} OS=Nelumbo nucifera (Sacred lotus) Name=LOC104585771 {ECO:0000313|RefSeq:XP_010241050.1} PE=3	PF00891.19//Methyltransf_2//O-methyltransferase domain;PF05891.13//Methyltransf_PK//AdoMet dependent proline di-methyltransferase;PF06859.13//Bin3//Bicoid-interacting protein 3 (Bin3);PF08100.12//Dimerisation//Dimerisation domain;PF08241.13//Methyltransf_11//Methyltransferase domain	GO:0008757//S-adenosylmethionine-dependent methyltransferase activity;GO:0046983//protein dimerization activity;GO:0008171//O-methyltransferase activity;GO:0032259//methylation;GO:0019438//aromatic compound biosynthetic process	K13066	ko00380//Tryptophan metabolism;ko01100//Metabolic pathways;ko00940//Phenylpropanoid biosynthesis;ko01110//Biosynthesis of secondary metabolites	Hydroxyindole-O-methyltransferase and related SAM-dependent methyltransferases	KAF7124198.1//hypothetical protein RHSIM_Rhsim12G0186800
transcript46560	tr|A0A2G2YJ18|A0A2G2YJ18_CAPAN//8-hydroxyquercetin 8-O-methyltransferase {ECO:0000313|EMBL:PHT69743.1} OS=Capsicum annuum (Capsicum pepper) ORFNames=T459_24847 {ECO:0000313|EMBL:PHT69743.1} PE=3	PF00891.19//Methyltransf_2//O-methyltransferase domain;PF08100.12//Dimerisation//Dimerisation domain;PF13649.7//Methyltransf_25//Methyltransferase domain;PF13847.7//Methyltransf_31//Methyltransferase domain;PF16864.6//Dimerisation2//Dimerisation domain	GO:0008757//S-adenosylmethionine-dependent methyltransferase activity;GO:0046983//protein dimerization activity;GO:0008171//O-methyltransferase activity;GO:0032259//methylation;GO:0019438//aromatic compound biosynthetic process	K16040	ko00945//Stilbenoid, diarylheptanoid and gingerol biosynthesis	None	PHT69743.1//8-hydroxyquercetin 8-O-methyltransferase
transcript46599	tr|A0A2R6RC55|A0A2R6RC55_ACTCC//Caffeoyl-CoA O-methyltransferase {ECO:0000256|ARBA:ARBA00012165} EC=2.1.1.104 {ECO:0000256|ARBA:ARBA00012165} OS=Actinidia chinensis var. chinensis (Chinese soft-hair kiwi) ORFNames=CEY00_Acc07400 {ECO:0000313|EMBL:PSS26113.1} PE=3	PF01596.18//Methyltransf_3//O-methyltransferase;PF13578.7//Methyltransf_24//Methyltransferase domain	GO:0042409//caffeoyl-CoA O-methyltransferase activity;GO:0032259//methylation;GO:0009809//lignin biosynthetic process	K00588	ko00945//Stilbenoid, diarylheptanoid and gingerol biosynthesis;ko01100//Metabolic pathways;ko00940//Phenylpropanoid biosynthesis;ko00941//Flavonoid biosynthesis;ko01110//Biosynthesis of secondary metabolites	None	XP_039129902.1//caffeoyl-CoA O-methyltransferase
transcript46638	tr|A0A2G5E195|A0A2G5E195_AQUCA//Uncharacterized protein {ECO:0000313|EMBL:PIA49481.1} OS=Aquilegia coerulea (Rocky mountain columbine) ORFNames=AQUCO_01300350v1 {ECO:0000313|EMBL:PIA49481.1} PE=3	PF00891.19//Methyltransf_2//O-methyltransferase domain;PF08100.12//Dimerisation//Dimerisation domain;PF08242.13//Methyltransf_12//Methyltransferase domain;PF13489.7//Methyltransf_23//Methyltransferase domain;PF13649.7//Methyltransf_25//Methyltransferase domain;PF16864.6//Dimerisation2//Dimerisation domain	GO:0046983//protein dimerization activity;GO:0008171//O-methyltransferase activity;GO:0032259//methylation	K13386	ko01100//Metabolic pathways;ko00950//Isoquinoline alkaloid biosynthesis;ko01110//Biosynthesis of secondary metabolites	None	PIA49481.1//hypothetical protein AQUCO_01300350v1
transcript4665	tr|A0A200PME4|A0A200PME4_9MAGN//O-methyltransferase {ECO:0000313|EMBL:OUZ99371.1} OS=Macleaya cordata ORFNames=BVC80_8531g1 {ECO:0000313|EMBL:OUZ99371.1} PE=3	PF00891.19//Methyltransf_2//O-methyltransferase domain;PF08100.12//Dimerisation//Dimerisation domain	GO:0046983//protein dimerization activity;GO:0008171//O-methyltransferase activity;GO:0032259//methylation;GO:0009820//alkaloid metabolic process	K13066	ko00380//Tryptophan metabolism;ko01100//Metabolic pathways;ko00940//Phenylpropanoid biosynthesis;ko01110//Biosynthesis of secondary metabolites	None	OUZ99371.1//O-methyltransferase
transcript46871	tr|A0A1U7ZBZ6|A0A1U7ZBZ6_NELNU//Protein-L-isoaspartate O-methyltransferase {ECO:0000256|RuleBase:RU003802} EC=2.1.1.77 {ECO:0000256|RuleBase:RU003802} OS=Nelumbo nucifera (Sacred lotus) Name=LOC104591547 {ECO:0000313|RefSeq:XP_010248719.1} PE=3	PF01135.20//PCMT//Protein-L-isoaspartate(D-aspartate) O-methyltransferase (PCMT);PF06325.14//PrmA//Ribosomal protein L11 methyltransferase (PrmA);PF08241.13//Methyltransf_11//Methyltransferase domain;PF13489.7//Methyltransf_23//Methyltransferase domain;PF13649.7//Methyltransf_25//Methyltransferase domain;PF13679.7//Methyltransf_32//Methyltransferase domain;PF13847.7//Methyltransf_31//Methyltransf…	GO:0005737//cytoplasm;GO:0004719//protein-L-isoaspartate (D-aspartate) O-methyltransferase activity	K00573	None	Protein-L-isoaspartate(D-aspartate) O-methyltransferase	XP_010248719.1//PREDICTED: protein-L-isoaspartate O-methyltransferase-like
transcript47110	tr|A0A1U7Z1M5|A0A1U7Z1M5_NELNU//caffeic acid 3-O-methyltransferase 1 {ECO:0000313|RefSeq:XP_010241050.1} OS=Nelumbo nucifera (Sacred lotus) Name=LOC104585771 {ECO:0000313|RefSeq:XP_010241050.1} PE=3	PF00891.19//Methyltransf_2//O-methyltransferase domain;PF05891.13//Methyltransf_PK//AdoMet dependent proline di-methyltransferase;PF08100.12//Dimerisation//Dimerisation domain;PF13489.7//Methyltransf_23//Methyltransferase domain	GO:0008757//S-adenosylmethionine-dependent methyltransferase activity;GO:0046983//protein dimerization activity;GO:0008171//O-methyltransferase activity;GO:0032259//methylation;GO:0019438//aromatic compound biosynthetic process	K13066	ko00380//Tryptophan metabolism;ko01100//Metabolic pathways;ko00940//Phenylpropanoid biosynthesis;ko01110//Biosynthesis of secondary metabolites	Hydroxyindole-O-methyltransferase and related SAM-dependent methyltransferases	XP_010241050.1//PREDICTED: caffeic acid 3-O-methyltransferase 1
transcript47143	tr|A0A443PFJ2|A0A443PFJ2_9MAGN//5'-desmethyl-yatein O-methyltransferase {ECO:0000313|EMBL:RWR89532.1} OS=Cinnamomum micranthum f. kanehirae ORFNames=CKAN_01859200 {ECO:0000313|EMBL:RWR89532.1} PE=3	PF00891.19//Methyltransf_2//O-methyltransferase domain;PF08100.12//Dimerisation//Dimerisation domain	GO:0046983//protein dimerization activity;GO:0008171//O-methyltransferase activity;GO:0032259//methylation	K22439	None	None	RWR89532.1//5'-desmethyl-yatein O-methyltransferase
transcript47348	tr|A0A2G2YJ18|A0A2G2YJ18_CAPAN//8-hydroxyquercetin 8-O-methyltransferase {ECO:0000313|EMBL:PHT69743.1} OS=Capsicum annuum (Capsicum pepper) ORFNames=T459_24847 {ECO:0000313|EMBL:PHT69743.1} PE=3	PF00891.19//Methyltransf_2//O-methyltransferase domain;PF05891.13//Methyltransf_PK//AdoMet dependent proline di-methyltransferase;PF08100.12//Dimerisation//Dimerisation domain;PF13649.7//Methyltransf_25//Methyltransferase domain;PF13847.7//Methyltransf_31//Methyltransferase domain;PF16864.6//Dimerisation2//Dimerisation domain	GO:0008757//S-adenosylmethionine-dependent methyltransferase activity;GO:0046983//protein dimerization activity;GO:0008171//O-methyltransferase activity;GO:0032259//methylation;GO:0019438//aromatic compound biosynthetic process	K16040	ko00945//Stilbenoid, diarylheptanoid and gingerol biosynthesis	None	PHT69743.1//8-hydroxyquercetin 8-O-methyltransferase
transcript47785	tr|A0A7J7DAZ4|A0A7J7DAZ4_TRIWF//Putative caffeic acid O-methyltransferase {ECO:0000313|EMBL:KAF5743429.1} OS=Tripterygium wilfordii (Thunder God vine) ORFNames=HS088_TW08G00010 {ECO:0000313|EMBL:KAF5743429.1} PE=3	PF00891.19//Methyltransf_2//O-methyltransferase domain;PF05891.13//Methyltransf_PK//AdoMet dependent proline di-methyltransferase;PF08100.12//Dimerisation//Dimerisation domain	GO:0008168//methyltransferase activity;GO:0032259//methylation	K13066	ko00380//Tryptophan metabolism;ko01100//Metabolic pathways;ko00940//Phenylpropanoid biosynthesis;ko01110//Biosynthesis of secondary metabolites	None	XP_038709258.1//caffeic acid 3-O-methyltransferase 1
transcript47830	tr|A0A515EIZ5|A0A515EIZ5_LYCCN//Caffeate O-methyltransferase {ECO:0000313|EMBL:QDL52646.1} OS=Lycium chinense (Chinese wolfberry) PE=2	PF00891.19//Methyltransf_2//O-methyltransferase domain;PF05891.13//Methyltransf_PK//AdoMet dependent proline di-methyltransferase;PF08100.12//Dimerisation//Dimerisation domain;PF13489.7//Methyltransf_23//Methyltransferase domain	GO:0032259//methylation	K13066	ko00380//Tryptophan metabolism;ko01100//Metabolic pathways;ko00940//Phenylpropanoid biosynthesis;ko01110//Biosynthesis of secondary metabolites	None	QDL52646.1//caffeate O-methyltransferase
transcript48154	tr|A0A1R3JSC4|A0A1R3JSC4_9ROSI//O-methyltransferase, family 2 {ECO:0000313|EMBL:OMO97746.1} OS=Corchorus olitorius ORFNames=COLO4_14378 {ECO:0000313|EMBL:OMO97746.1} PE=3	PF00891.19//Methyltransf_2//O-methyltransferase domain;PF05891.13//Methyltransf_PK//AdoMet dependent proline di-methyltransferase;PF08100.12//Dimerisation//Dimerisation domain;PF13489.7//Methyltransf_23//Methyltransferase domain	GO:0046983//protein dimerization activity;GO:0008171//O-methyltransferase activity;GO:0032259//methylation	K13066	ko00380//Tryptophan metabolism;ko01100//Metabolic pathways;ko00940//Phenylpropanoid biosynthesis;ko01110//Biosynthesis of secondary metabolites	None	OMO97746.1//O-methyltransferase, family 2
transcript48519	tr|A5HK01|A5HK01_VITVI//O-methyltransferase {ECO:0000313|EMBL:ABQ02272.1} OS=Vitis vinifera (Grape) Name=OMT3.1 {ECO:0000313|EMBL:ABQ02272.1} PE=2	PF01596.18//Methyltransf_3//O-methyltransferase	GO:0008171//O-methyltransferase activity;GO:0032259//methylation	K13272	ko00944//Flavone and flavonol biosynthesis	None	XP_034696762.1//flavonoid 3',5'-methyltransferase-like
transcript48549	tr|A0A4Y7IQR2|A0A4Y7IQR2_PAPSO//Uncharacterized protein {ECO:0000313|EMBL:RZC50042.1} OS=Papaver somniferum (Opium poppy) ORFNames=C5167_018471 {ECO:0000313|EMBL:RZC50042.1} PE=3	PF00891.19//Methyltransf_2//O-methyltransferase domain;PF08100.12//Dimerisation//Dimerisation domain;PF16864.6//Dimerisation2//Dimerisation domain	GO:0046983//protein dimerization activity;GO:0008171//O-methyltransferase activity;GO:0032259//methylation;GO:0009820//alkaloid metabolic process	K16040	ko00945//Stilbenoid, diarylheptanoid and gingerol biosynthesis	None	XP_026447518.1//(RS)-norcoclaurine 6-O-methyltransferase-like
transcript49586	tr|A0A7J7GXF2|A0A7J7GXF2_CAMSI//Caffeoyl-CoA O-methyltransferase {ECO:0000256|ARBA:ARBA00012165} EC=2.1.1.104 {ECO:0000256|ARBA:ARBA00012165} OS=Camellia sinensis (Tea) ORFNames=HYC85_015345 {ECO:0000313|EMBL:KAF5945117.1} PE=3	PF01596.18//Methyltransf_3//O-methyltransferase;PF03602.16//Cons_hypoth95//Conserved hypothetical protein 95;PF13578.7//Methyltransf_24//Methyltransferase domain;PF13847.7//Methyltransf_31//Methyltransferase domain	None	K00588	ko00945//Stilbenoid, diarylheptanoid and gingerol biosynthesis;ko01100//Metabolic pathways;ko00940//Phenylpropanoid biosynthesis;ko00941//Flavonoid biosynthesis;ko01110//Biosynthesis of secondary metabolites	None	XP_028095591.1//putative caffeoyl-CoA O-methyltransferase At1g67980
transcript49755	tr|A0A1U8B8U4|A0A1U8B8U4_NELNU//(RS)-norcoclaurine 6-O-methyltransferase-like {ECO:0000313|RefSeq:XP_010276063.1} OS=Nelumbo nucifera (Sacred lotus) Name=LOC104610908 {ECO:0000313|RefSeq:XP_010276063.1} PE=3	PF00891.19//Methyltransf_2//O-methyltransferase domain	GO:0008757//S-adenosylmethionine-dependent methyltransferase activity;GO:0046983//protein dimerization activity;GO:0008171//O-methyltransferase activity;GO:0032259//methylation;GO:0019438//aromatic compound biosynthetic process	K16040	ko00945//Stilbenoid, diarylheptanoid and gingerol biosynthesis	Hydroxyindole-O-methyltransferase and related SAM-dependent methyltransferases	XP_010276063.1//PREDICTED: (RS)-norcoclaurine 6-O-methyltransferase-like
transcript50381	tr|A0A6A3B1C8|A0A6A3B1C8_HIBSY//Caffeic acid 3-O-methyltransferase {ECO:0000313|EMBL:KAE8710730.1} OS=Hibiscus syriacus (Rose of Sharon) {ECO:0000313|EMBL:KAE8710730.1} PE=3	PF00891.19//Methyltransf_2//O-methyltransferase domain;PF08100.12//Dimerisation//Dimerisation domain	GO:0046983//protein dimerization activity;GO:0008171//O-methyltransferase activity;GO:0032259//methylation	K13066	ko00380//Tryptophan metabolism;ko01100//Metabolic pathways;ko00940//Phenylpropanoid biosynthesis;ko01110//Biosynthesis of secondary metabolites	None	KAE8710730.1//Caffeic acid 3-O-methyltransferase
transcript50434	tr|A0A2R6RC55|A0A2R6RC55_ACTCC//Caffeoyl-CoA O-methyltransferase {ECO:0000256|ARBA:ARBA00012165} EC=2.1.1.104 {ECO:0000256|ARBA:ARBA00012165} OS=Actinidia chinensis var. chinensis (Chinese soft-hair kiwi) ORFNames=CEY00_Acc07400 {ECO:0000313|EMBL:PSS26113.1} PE=3	PF01596.18//Methyltransf_3//O-methyltransferase;PF13578.7//Methyltransf_24//Methyltransferase domain	GO:0042409//caffeoyl-CoA O-methyltransferase activity;GO:0032259//methylation;GO:0009809//lignin biosynthetic process	K00588	ko00945//Stilbenoid, diarylheptanoid and gingerol biosynthesis;ko01100//Metabolic pathways;ko00940//Phenylpropanoid biosynthesis;ko00941//Flavonoid biosynthesis;ko01110//Biosynthesis of secondary metabolites	None	XP_039129902.1//caffeoyl-CoA O-methyltransferase
transcript51386	tr|F6H5H6|F6H5H6_VITVI//Uncharacterized protein {ECO:0000313|EMBL:CCB47328.1} OS=Vitis vinifera (Grape) OrderedLocusNames=VIT_12s0028g02840 {ECO:0000313|EMBL:CCB47328.1} PE=3	PF00891.19//Methyltransf_2//O-methyltransferase domain;PF13847.7//Methyltransf_31//Methyltransferase domain	GO:0008757//S-adenosylmethionine-dependent methyltransferase activity;GO:0046983//protein dimerization activity;GO:0008171//O-methyltransferase activity;GO:0032259//methylation;GO:0019438//aromatic compound biosynthetic process	K16040	ko00945//Stilbenoid, diarylheptanoid and gingerol biosynthesis	Hydroxyindole-O-methyltransferase and related SAM-dependent methyltransferases	XP_002278211.1//PREDICTED: trans-resveratrol di-O-methyltransferase
transcript51550	tr|A0A7J6VDI3|A0A7J6VDI3_THATH//Protein-L-isoaspartate O-methyltransferase {ECO:0000256|RuleBase:RU003802} EC=2.1.1.77 {ECO:0000256|RuleBase:RU003802} OS=Thalictrum thalictroides (Rue-anemone) (Anemone thalictroides) ORFNames=FRX31_027609 {ECO:0000313|EMBL:KAF5182807.1} PE=3	PF01135.20//PCMT//Protein-L-isoaspartate(D-aspartate) O-methyltransferase (PCMT);PF06325.14//PrmA//Ribosomal protein L11 methyltransferase (PrmA);PF13489.7//Methyltransf_23//Methyltransferase domain;PF13847.7//Methyltransf_31//Methyltransferase domain	GO:0008168//methyltransferase activity;GO:0032259//methylation	K00573	None	None	KAF5182807.1//Protein-l-isoaspartate o-methyltransferase
transcript51762	tr|A0A1U8B8U4|A0A1U8B8U4_NELNU//(RS)-norcoclaurine 6-O-methyltransferase-like {ECO:0000313|RefSeq:XP_010276063.1} OS=Nelumbo nucifera (Sacred lotus) Name=LOC104610908 {ECO:0000313|RefSeq:XP_010276063.1} PE=3	PF00891.19//Methyltransf_2//O-methyltransferase domain;PF08100.12//Dimerisation//Dimerisation domain;PF16864.6//Dimerisation2//Dimerisation domain	GO:0008757//S-adenosylmethionine-dependent methyltransferase activity;GO:0046983//protein dimerization activity;GO:0008171//O-methyltransferase activity;GO:0032259//methylation;GO:0019438//aromatic compound biosynthetic process	K16040	ko00945//Stilbenoid, diarylheptanoid and gingerol biosynthesis	Hydroxyindole-O-methyltransferase and related SAM-dependent methyltransferases	XP_010276063.1//PREDICTED: (RS)-norcoclaurine 6-O-methyltransferase-like
transcript52060	tr|A0A5B7BL78|A0A5B7BL78_DAVIN//Putative O-methyltransferase 2 {ECO:0000313|EMBL:MPA67923.1} EC=2.1.1.76 {ECO:0000313|EMBL:MPA67923.1} OS=Davidia involucrata (Dove tree) ORFNames=Din_037364 {ECO:0000313|EMBL:MPA67923.1} PE=3	PF00891.19//Methyltransf_2//O-methyltransferase domain;PF08100.12//Dimerisation//Dimerisation domain	GO:0030755//quercetin 3-O-methyltransferase activity;GO:0046983//protein dimerization activity;GO:0008171//O-methyltransferase activity;GO:0032259//methylation	K13066	ko00380//Tryptophan metabolism;ko01100//Metabolic pathways;ko00940//Phenylpropanoid biosynthesis;ko01110//Biosynthesis of secondary metabolites	None	PIA38210.1//hypothetical protein AQUCO_02800108v1
transcript7421	tr|A0A4S4DEW5|A0A4S4DEW5_CAMSI//Caffeoyl-CoA O-methyltransferase {ECO:0000256|ARBA:ARBA00012165} EC=2.1.1.104 {ECO:0000256|ARBA:ARBA00012165} OS=Camellia sinensis var. sinensis ORFNames=TEA_026241 {ECO:0000313|EMBL:THG01240.1} PE=3	PF01596.18//Methyltransf_3//O-methyltransferase;PF03602.16//Cons_hypoth95//Conserved hypothetical protein 95;PF13578.7//Methyltransf_24//Methyltransferase domain;PF13847.7//Methyltransf_31//Methyltransferase domain	GO:0042409//caffeoyl-CoA O-methyltransferase activity;GO:0032259//methylation;GO:0009809//lignin biosynthetic process	K00588	ko00945//Stilbenoid, diarylheptanoid and gingerol biosynthesis;ko01100//Metabolic pathways;ko00940//Phenylpropanoid biosynthesis;ko00941//Flavonoid biosynthesis;ko01110//Biosynthesis of secondary metabolites	None	THG01240.1//hypothetical protein TEA_026241
transcript7575	tr|A0A1S2YDF4|A0A1S2YDF4_CICAR//caffeic acid 3-O-methyltransferase {ECO:0000313|RefSeq:XP_004502769.1} OS=Cicer arietinum (Chickpea) (Garbanzo) Name=LOC101489645 {ECO:0000313|RefSeq:XP_004502769.1} PE=3	PF00891.19//Methyltransf_2//O-methyltransferase domain;PF08100.12//Dimerisation//Dimerisation domain;PF13489.7//Methyltransf_23//Methyltransferase domain	GO:0046983//protein dimerization activity;GO:0008171//O-methyltransferase activity;GO:0032259//methylation	K13066	ko00380//Tryptophan metabolism;ko01100//Metabolic pathways;ko00940//Phenylpropanoid biosynthesis;ko01110//Biosynthesis of secondary metabolites	Hydroxyindole-O-methyltransferase and related SAM-dependent methyltransferases	XP_011043758.1//PREDICTED: caffeic acid 3-O-methyltransferase 1
transcript7663	tr|A0A515EIZ5|A0A515EIZ5_LYCCN//Caffeate O-methyltransferase {ECO:0000313|EMBL:QDL52646.1} OS=Lycium chinense (Chinese wolfberry) PE=2	PF00891.19//Methyltransf_2//O-methyltransferase domain;PF08100.12//Dimerisation//Dimerisation domain	GO:0032259//methylation	K13066	ko00380//Tryptophan metabolism;ko01100//Metabolic pathways;ko00940//Phenylpropanoid biosynthesis;ko01110//Biosynthesis of secondary metabolites	None	QDL52646.1//caffeate O-methyltransferase
transcript7878	tr|A0A0H4J0H6|A0A0H4J0H6_PAPSO//S-adenosyl-L-methionine:O-methyltransferase {ECO:0000313|EMBL:AKO60156.1} OS=Papaver somniferum (Opium poppy) Name=OMT5 {ECO:0000313|EMBL:AKO60156.1} PE=2	PF00891.19//Methyltransf_2//O-methyltransferase domain;PF08100.12//Dimerisation//Dimerisation domain	GO:0046983//protein dimerization activity;GO:0008171//O-methyltransferase activity;GO:0032259//methylation;GO:0009820//alkaloid metabolic process	K13066	ko00380//Tryptophan metabolism;ko01100//Metabolic pathways;ko00940//Phenylpropanoid biosynthesis;ko01110//Biosynthesis of secondary metabolites	None	AKO60156.1//S-adenosyl-L-methionine:O-methyltransferase
transcript8832	tr|A0A4S4DEW5|A0A4S4DEW5_CAMSI//Caffeoyl-CoA O-methyltransferase {ECO:0000256|ARBA:ARBA00012165} EC=2.1.1.104 {ECO:0000256|ARBA:ARBA00012165} OS=Camellia sinensis var. sinensis ORFNames=TEA_026241 {ECO:0000313|EMBL:THG01240.1} PE=3	PF01596.18//Methyltransf_3//O-methyltransferase;PF03602.16//Cons_hypoth95//Conserved hypothetical protein 95;PF13578.7//Methyltransf_24//Methyltransferase domain;PF13847.7//Methyltransf_31//Methyltransferase domain	GO:0042409//caffeoyl-CoA O-methyltransferase activity;GO:0032259//methylation;GO:0009809//lignin biosynthetic process	K00588	ko00945//Stilbenoid, diarylheptanoid and gingerol biosynthesis;ko01100//Metabolic pathways;ko00940//Phenylpropanoid biosynthesis;ko00941//Flavonoid biosynthesis;ko01110//Biosynthesis of secondary metabolites	None	THG01240.1//hypothetical protein TEA_026241
transcript27716	tr|A0A515EIZ5|A0A515EIZ5_LYCCN//Caffeate O-methyltransferase {ECO:0000313|EMBL:QDL52646.1} OS=Lycium chinense (Chinese wolfberry) PE=2	PF00891.19//Methyltransf_2//O-methyltransferase domain;PF08100.12//Dimerisation//Dimerisation domain	GO:0032259//methylation	K13066	ko00380//Tryptophan metabolism;ko01100//Metabolic pathways;ko00940//Phenylpropanoid biosynthesis;ko01110//Biosynthesis of secondary metabolites	None	QDL52646.1//caffeate O-methyltransferase
transcript28511	tr|A0A2G5EZR5|A0A2G5EZR5_AQUCA//Uncharacterized protein {ECO:0000313|EMBL:PIA61244.1} OS=Aquilegia coerulea (Rocky mountain columbine) ORFNames=AQUCO_00300641v1 {ECO:0000313|EMBL:PIA61244.1} PE=3	PF00891.19//Methyltransf_2//O-methyltransferase domain;PF08100.12//Dimerisation//Dimerisation domain;PF13489.7//Methyltransf_23//Methyltransferase domain	GO:0046983//protein dimerization activity;GO:0008171//O-methyltransferase activity;GO:0032259//methylation	K13066	ko00380//Tryptophan metabolism;ko01100//Metabolic pathways;ko00940//Phenylpropanoid biosynthesis;ko01110//Biosynthesis of secondary metabolites	None	PIA61244.1//hypothetical protein AQUCO_00300641v1
transcript30210	tr|A0A200QSU3|A0A200QSU3_9MAGN//tRNA:m(4)X modification enzyme TRM13 {ECO:0000256|RuleBase:RU367103} EC=2.1.1.225 {ECO:0000256|RuleBase:RU367103} OS=Macleaya cordata ORFNames=BVC80_379g78 {ECO:0000313|EMBL:OVA13547.1} PE=3	PF05206.15//TRM13//Methyltransferase TRM13;PF05253.13//zf-U11-48K//U11-48K-like CHHC zinc finger;PF11722.9//zf-TRM13_CCCH//CCCH zinc finger in TRM13 protein;PF13679.7//Methyltransf_32//Methyltransferase domain	GO:0106050//tRNA 2'-O-methyltransferase activity;GO:0046872//metal ion binding	K15446	None	None	OVA13547.1//Methyltransferase TRM13
transcript52670	tr|A0A1U7Z1M5|A0A1U7Z1M5_NELNU//caffeic acid 3-O-methyltransferase 1 {ECO:0000313|RefSeq:XP_010241050.1} OS=Nelumbo nucifera (Sacred lotus) Name=LOC104585771 {ECO:0000313|RefSeq:XP_010241050.1} PE=3	PF00891.19//Methyltransf_2//O-methyltransferase domain;PF05891.13//Methyltransf_PK//AdoMet dependent proline di-methyltransferase;PF13489.7//Methyltransf_23//Methyltransferase domain	GO:0008757//S-adenosylmethionine-dependent methyltransferase activity;GO:0046983//protein dimerization activity;GO:0008171//O-methyltransferase activity;GO:0032259//methylation;GO:0019438//aromatic compound biosynthetic process	K13066	ko00380//Tryptophan metabolism;ko01100//Metabolic pathways;ko00940//Phenylpropanoid biosynthesis;ko01110//Biosynthesis of secondary metabolites	Hydroxyindole-O-methyltransferase and related SAM-dependent methyltransferases	XP_010241050.1//PREDICTED: caffeic acid 3-O-methyltransferase 1
transcript52911	sp|A0A0N9HTA1|DOMT1_SINHE//Desmethyl-yatein O-methyltransferase {ECO:0000303|PubMed:26359402} EC=2.1.1.330 {ECO:0000255|PROSITE-ProRule:PRU01020, ECO:0000269|PubMed:26359402} OS=Sinopodophyllum hexandrum (Himalayan may apple) (Podophyllum hexandrum) Synonyms=Phex13114 {ECO:0000303|PubMed:26359402} PE=1	PF00891.19//Methyltransf_2//O-methyltransferase domain	GO:0008757//S-adenosylmethionine-dependent methyltransferase activity;GO:0009611//response to wounding;GO:0008171//O-methyltransferase activity;GO:0019438//aromatic compound biosynthetic process;GO:0046983//protein dimerization activity;GO:0032259//methylation;GO:0009699//phenylpropanoid biosynthetic process	K13066	ko00380//Tryptophan metabolism;ko01100//Metabolic pathways;ko00940//Phenylpropanoid biosynthesis;ko01110//Biosynthesis of secondary metabolites	None	ALG05117.1//5'-desmethyl-yatein O-methyltransferase
transcript52934	tr|A0A6P3ZTA4|A0A6P3ZTA4_ZIZJJ//caffeic acid 3-O-methyltransferase-like {ECO:0000313|RefSeq:XP_015878698.1} OS=Ziziphus jujuba (Chinese jujube) (Ziziphus sativa) Name=LOC107414982 {ECO:0000313|RefSeq:XP_015878698.1} PE=3	PF00891.19//Methyltransf_2//O-methyltransferase domain;PF13489.7//Methyltransf_23//Methyltransferase domain	GO:0008171//O-methyltransferase activity;GO:0032259//methylation	K13066	ko00380//Tryptophan metabolism;ko01100//Metabolic pathways;ko00940//Phenylpropanoid biosynthesis;ko01110//Biosynthesis of secondary metabolites	None	XP_015878698.1//caffeic acid 3-O-methyltransferase-like
transcript53202	tr|A0A1U7Z1M5|A0A1U7Z1M5_NELNU//caffeic acid 3-O-methyltransferase 1 {ECO:0000313|RefSeq:XP_010241050.1} OS=Nelumbo nucifera (Sacred lotus) Name=LOC104585771 {ECO:0000313|RefSeq:XP_010241050.1} PE=3	PF00891.19//Methyltransf_2//O-methyltransferase domain;PF05891.13//Methyltransf_PK//AdoMet dependent proline di-methyltransferase;PF13489.7//Methyltransf_23//Methyltransferase domain	GO:0008757//S-adenosylmethionine-dependent methyltransferase activity;GO:0046983//protein dimerization activity;GO:0008171//O-methyltransferase activity;GO:0032259//methylation;GO:0019438//aromatic compound biosynthetic process	K13066	ko00380//Tryptophan metabolism;ko01100//Metabolic pathways;ko00940//Phenylpropanoid biosynthesis;ko01110//Biosynthesis of secondary metabolites	Hydroxyindole-O-methyltransferase and related SAM-dependent methyltransferases	XP_010241050.1//PREDICTED: caffeic acid 3-O-methyltransferase 1
transcript53265	tr|A0A7J7GXF2|A0A7J7GXF2_CAMSI//Caffeoyl-CoA O-methyltransferase {ECO:0000256|ARBA:ARBA00012165} EC=2.1.1.104 {ECO:0000256|ARBA:ARBA00012165} OS=Camellia sinensis (Tea) ORFNames=HYC85_015345 {ECO:0000313|EMBL:KAF5945117.1} PE=3	PF01596.18//Methyltransf_3//O-methyltransferase;PF03602.16//Cons_hypoth95//Conserved hypothetical protein 95;PF13578.7//Methyltransf_24//Methyltransferase domain;PF13847.7//Methyltransf_31//Methyltransferase domain	None	K00588	ko00945//Stilbenoid, diarylheptanoid and gingerol biosynthesis;ko01100//Metabolic pathways;ko00940//Phenylpropanoid biosynthesis;ko00941//Flavonoid biosynthesis;ko01110//Biosynthesis of secondary metabolites	None	XP_028095591.1//putative caffeoyl-CoA O-methyltransferase At1g67980
transcript53974	tr|A0A1U7Z1M5|A0A1U7Z1M5_NELNU//caffeic acid 3-O-methyltransferase 1 {ECO:0000313|RefSeq:XP_010241050.1} OS=Nelumbo nucifera (Sacred lotus) Name=LOC104585771 {ECO:0000313|RefSeq:XP_010241050.1} PE=3	PF00891.19//Methyltransf_2//O-methyltransferase domain;PF05891.13//Methyltransf_PK//AdoMet dependent proline di-methyltransferase;PF13489.7//Methyltransf_23//Methyltransferase domain	GO:0008757//S-adenosylmethionine-dependent methyltransferase activity;GO:0046983//protein dimerization activity;GO:0008171//O-methyltransferase activity;GO:0032259//methylation;GO:0019438//aromatic compound biosynthetic process	K13066	ko00380//Tryptophan metabolism;ko01100//Metabolic pathways;ko00940//Phenylpropanoid biosynthesis;ko01110//Biosynthesis of secondary metabolites	Hydroxyindole-O-methyltransferase and related SAM-dependent methyltransferases	XP_010241050.1//PREDICTED: caffeic acid 3-O-methyltransferase 1
transcript54183	tr|A0A1U8BHF1|A0A1U8BHF1_NELNU//flavonoid 3',5'-methyltransferase-like {ECO:0000313|RefSeq:XP_010276370.1} OS=Nelumbo nucifera (Sacred lotus) Name=LOC104611137 {ECO:0000313|RefSeq:XP_010276370.1} PE=3	PF01596.18//Methyltransf_3//O-methyltransferase;PF13578.7//Methyltransf_24//Methyltransferase domain	GO:0008757//S-adenosylmethionine-dependent methyltransferase activity;GO:0008171//O-methyltransferase activity;GO:0032259//methylation	K00588	ko00945//Stilbenoid, diarylheptanoid and gingerol biosynthesis;ko01100//Metabolic pathways;ko00940//Phenylpropanoid biosynthesis;ko00941//Flavonoid biosynthesis;ko01110//Biosynthesis of secondary metabolites	O-methyltransferase	XP_010276370.1//PREDICTED: flavonoid 3',5'-methyltransferase-like
transcript5455	tr|A0A1U8AK58|A0A1U8AK58_NELNU//caffeic acid 3-O-methyltransferase 1-like {ECO:0000313|RefSeq:XP_010267679.1} OS=Nelumbo nucifera (Sacred lotus) Name=LOC104604834 {ECO:0000313|RefSeq:XP_010267679.1} PE=3	PF08100.12//Dimerisation//Dimerisation domain	GO:0008757//S-adenosylmethionine-dependent methyltransferase activity;GO:0046983//protein dimerization activity;GO:0008171//O-methyltransferase activity;GO:0032259//methylation;GO:0019438//aromatic compound biosynthetic process	K13066	ko00380//Tryptophan metabolism;ko01100//Metabolic pathways;ko00940//Phenylpropanoid biosynthesis;ko01110//Biosynthesis of secondary metabolites	Hydroxyindole-O-methyltransferase and related SAM-dependent methyltransferases	XP_031283989.1//caffeic acid 3-O-methyltransferase 1-like
transcript55025	tr|B9SNF3|B9SNF3_RICCO//O-methyltransferase, putative {ECO:0000313|EMBL:EEF34831.1} EC=2.1.1.104 {ECO:0000313|EMBL:EEF34831.1} OS=Ricinus communis (Castor bean) ORFNames=RCOM_1148460 {ECO:0000313|EMBL:EEF34831.1} PE=3	PF01596.18//Methyltransf_3//O-methyltransferase;PF03602.16//Cons_hypoth95//Conserved hypothetical protein 95;PF13578.7//Methyltransf_24//Methyltransferase domain;PF13847.7//Methyltransf_31//Methyltransferase domain	GO:0042409//caffeoyl-CoA O-methyltransferase activity;GO:0032259//methylation;GO:0008757//S-adenosylmethionine-dependent methyltransferase activity	K00588	ko00945//Stilbenoid, diarylheptanoid and gingerol biosynthesis;ko01100//Metabolic pathways;ko00940//Phenylpropanoid biosynthesis;ko00941//Flavonoid biosynthesis;ko01110//Biosynthesis of secondary metabolites	O-methyltransferase	XP_028095591.1//putative caffeoyl-CoA O-methyltransferase At1g67980
transcript55565	tr|A0A6P3ZTA4|A0A6P3ZTA4_ZIZJJ//caffeic acid 3-O-methyltransferase-like {ECO:0000313|RefSeq:XP_015878698.1} OS=Ziziphus jujuba (Chinese jujube) (Ziziphus sativa) Name=LOC107414982 {ECO:0000313|RefSeq:XP_015878698.1} PE=3	PF00891.19//Methyltransf_2//O-methyltransferase domain;PF13489.7//Methyltransf_23//Methyltransferase domain	GO:0008171//O-methyltransferase activity;GO:0032259//methylation	K13066	ko00380//Tryptophan metabolism;ko01100//Metabolic pathways;ko00940//Phenylpropanoid biosynthesis;ko01110//Biosynthesis of secondary metabolites	None	XP_015878698.1//caffeic acid 3-O-methyltransferase-like
transcript55775	tr|A0A443PFR8|A0A443PFR8_9MAGN//Trans-resveratrol di-O-methyltransferase {ECO:0000313|EMBL:RWR89623.1} OS=Cinnamomum micranthum f. kanehirae ORFNames=CKAN_01868700 {ECO:0000313|EMBL:RWR89623.1} PE=3	PF00891.19//Methyltransf_2//O-methyltransferase domain;PF05891.13//Methyltransf_PK//AdoMet dependent proline di-methyltransferase;PF13649.7//Methyltransf_25//Methyltransferase domain;PF13847.7//Methyltransf_31//Methyltransferase domain	GO:0046983//protein dimerization activity;GO:0008171//O-methyltransferase activity;GO:0032259//methylation	K16040	ko00945//Stilbenoid, diarylheptanoid and gingerol biosynthesis	None	RWR89623.1//trans-resveratrol di-O-methyltransferase
transcript56269	tr|A0A1U7Z1M5|A0A1U7Z1M5_NELNU//caffeic acid 3-O-methyltransferase 1 {ECO:0000313|RefSeq:XP_010241050.1} OS=Nelumbo nucifera (Sacred lotus) Name=LOC104585771 {ECO:0000313|RefSeq:XP_010241050.1} PE=3	PF00891.19//Methyltransf_2//O-methyltransferase domain;PF05891.13//Methyltransf_PK//AdoMet dependent proline di-methyltransferase;PF13489.7//Methyltransf_23//Methyltransferase domain	GO:0008757//S-adenosylmethionine-dependent methyltransferase activity;GO:0046983//protein dimerization activity;GO:0008171//O-methyltransferase activity;GO:0032259//methylation;GO:0019438//aromatic compound biosynthetic process	K13066	ko00380//Tryptophan metabolism;ko01100//Metabolic pathways;ko00940//Phenylpropanoid biosynthesis;ko01110//Biosynthesis of secondary metabolites	Hydroxyindole-O-methyltransferase and related SAM-dependent methyltransferases	XP_010241050.1//PREDICTED: caffeic acid 3-O-methyltransferase 1
transcript57499	tr|A0A1U7Z1M5|A0A1U7Z1M5_NELNU//caffeic acid 3-O-methyltransferase 1 {ECO:0000313|RefSeq:XP_010241050.1} OS=Nelumbo nucifera (Sacred lotus) Name=LOC104585771 {ECO:0000313|RefSeq:XP_010241050.1} PE=3	PF00891.19//Methyltransf_2//O-methyltransferase domain;PF05891.13//Methyltransf_PK//AdoMet dependent proline di-methyltransferase;PF13489.7//Methyltransf_23//Methyltransferase domain	GO:0008757//S-adenosylmethionine-dependent methyltransferase activity;GO:0046983//protein dimerization activity;GO:0008171//O-methyltransferase activity;GO:0032259//methylation;GO:0019438//aromatic compound biosynthetic process	K13066	ko00380//Tryptophan metabolism;ko01100//Metabolic pathways;ko00940//Phenylpropanoid biosynthesis;ko01110//Biosynthesis of secondary metabolites	Hydroxyindole-O-methyltransferase and related SAM-dependent methyltransferases	XP_010241050.1//PREDICTED: caffeic acid 3-O-methyltransferase 1
transcript57706	tr|A0A5N5KMC7|A0A5N5KMC7_9ROSI//Uncharacterized protein {ECO:0000313|EMBL:KAB5531509.1} OS=Salix brachista {ECO:0000313|EMBL:KAB5531550.1} PE=3	PF00891.19//Methyltransf_2//O-methyltransferase domain;PF08100.12//Dimerisation//Dimerisation domain	GO:0046983//protein dimerization activity;GO:0008171//O-methyltransferase activity;GO:0032259//methylation	K13066	ko00380//Tryptophan metabolism;ko01100//Metabolic pathways;ko00940//Phenylpropanoid biosynthesis;ko01110//Biosynthesis of secondary metabolites	None	KAB5531509.1//hypothetical protein DKX38_018179
transcript58598	tr|A0A1U8AK58|A0A1U8AK58_NELNU//caffeic acid 3-O-methyltransferase 1-like {ECO:0000313|RefSeq:XP_010267679.1} OS=Nelumbo nucifera (Sacred lotus) Name=LOC104604834 {ECO:0000313|RefSeq:XP_010267679.1} PE=3	PF08100.12//Dimerisation//Dimerisation domain;PF16864.6//Dimerisation2//Dimerisation domain	GO:0008757//S-adenosylmethionine-dependent methyltransferase activity;GO:0046983//protein dimerization activity;GO:0008171//O-methyltransferase activity;GO:0032259//methylation;GO:0019438//aromatic compound biosynthetic process	K13066	ko00380//Tryptophan metabolism;ko01100//Metabolic pathways;ko00940//Phenylpropanoid biosynthesis;ko01110//Biosynthesis of secondary metabolites	Hydroxyindole-O-methyltransferase and related SAM-dependent methyltransferases	XP_031283989.1//caffeic acid 3-O-methyltransferase 1-like
transcript5862	tr|A0A200PME4|A0A200PME4_9MAGN//O-methyltransferase {ECO:0000313|EMBL:OUZ99371.1} OS=Macleaya cordata ORFNames=BVC80_8531g1 {ECO:0000313|EMBL:OUZ99371.1} PE=3	PF00891.19//Methyltransf_2//O-methyltransferase domain;PF08100.12//Dimerisation//Dimerisation domain	GO:0046983//protein dimerization activity;GO:0008171//O-methyltransferase activity;GO:0032259//methylation;GO:0009820//alkaloid metabolic process	K13066	ko00380//Tryptophan metabolism;ko01100//Metabolic pathways;ko00940//Phenylpropanoid biosynthesis;ko01110//Biosynthesis of secondary metabolites	None	OUZ99371.1//O-methyltransferase
transcript58622	tr|A0A4S4DEW5|A0A4S4DEW5_CAMSI//Caffeoyl-CoA O-methyltransferase {ECO:0000256|ARBA:ARBA00012165} EC=2.1.1.104 {ECO:0000256|ARBA:ARBA00012165} OS=Camellia sinensis var. sinensis ORFNames=TEA_026241 {ECO:0000313|EMBL:THG01240.1} PE=3	PF01596.18//Methyltransf_3//O-methyltransferase;PF13578.7//Methyltransf_24//Methyltransferase domain	GO:0042409//caffeoyl-CoA O-methyltransferase activity;GO:0032259//methylation;GO:0009809//lignin biosynthetic process	K00588	ko00945//Stilbenoid, diarylheptanoid and gingerol biosynthesis;ko01100//Metabolic pathways;ko00940//Phenylpropanoid biosynthesis;ko00941//Flavonoid biosynthesis;ko01110//Biosynthesis of secondary metabolites	None	THG01240.1//hypothetical protein TEA_026241
transcript58721	tr|A0A5P9PAM0|A0A5P9PAM0_9MAGN//(S)-scoulerine 9-O-methyltransferase {ECO:0000313|EMBL:QFU85196.1} EC=2.1.1.117 {ECO:0000313|EMBL:QFU85196.1} Fragment OS=Stephania intermedia Name=SOMT {ECO:0000313|EMBL:QFU85196.1} PE=2	PF00891.19//Methyltransf_2//O-methyltransferase domain	GO:0030777//(S)-scoulerine 9-O-methyltransferase activity;GO:0046983//protein dimerization activity;GO:0008171//O-methyltransferase activity;GO:0032259//methylation	K13397	ko00950//Isoquinoline alkaloid biosynthesis;ko01110//Biosynthesis of secondary metabolites	None	QFU85196.1//(S)-scoulerine 9-O-methyltransferase, partial
transcript58910	tr|A0A443PFR8|A0A443PFR8_9MAGN//Trans-resveratrol di-O-methyltransferase {ECO:0000313|EMBL:RWR89623.1} OS=Cinnamomum micranthum f. kanehirae ORFNames=CKAN_01868700 {ECO:0000313|EMBL:RWR89623.1} PE=3	PF00891.19//Methyltransf_2//O-methyltransferase domain;PF05891.13//Methyltransf_PK//AdoMet dependent proline di-methyltransferase;PF13649.7//Methyltransf_25//Methyltransferase domain;PF13847.7//Methyltransf_31//Methyltransferase domain	GO:0046983//protein dimerization activity;GO:0008171//O-methyltransferase activity;GO:0032259//methylation	K16040	ko00945//Stilbenoid, diarylheptanoid and gingerol biosynthesis	None	KAF8388462.1//hypothetical protein HHK36_027134
transcript59309	tr|A0A6P3ZTA4|A0A6P3ZTA4_ZIZJJ//caffeic acid 3-O-methyltransferase-like {ECO:0000313|RefSeq:XP_015878698.1} OS=Ziziphus jujuba (Chinese jujube) (Ziziphus sativa) Name=LOC107414982 {ECO:0000313|RefSeq:XP_015878698.1} PE=3	PF00891.19//Methyltransf_2//O-methyltransferase domain;PF13489.7//Methyltransf_23//Methyltransferase domain	GO:0008171//O-methyltransferase activity;GO:0032259//methylation	K13066	ko00380//Tryptophan metabolism;ko01100//Metabolic pathways;ko00940//Phenylpropanoid biosynthesis;ko01110//Biosynthesis of secondary metabolites	None	XP_034704332.1//caffeic acid 3-O-methyltransferase-like
transcript59504	tr|A0A6N0CC29|A0A6N0CC29_9MAGN//Putative caffeic acid O-methyltransferase {ECO:0000313|EMBL:QKO29236.1} OS=Epimedium sagittatum Name=OMTA {ECO:0000313|EMBL:QKO29236.1} PE=2	PF00891.19//Methyltransf_2//O-methyltransferase domain;PF05891.13//Methyltransf_PK//AdoMet dependent proline di-methyltransferase;PF06859.13//Bin3//Bicoid-interacting protein 3 (Bin3)	GO:0046983//protein dimerization activity;GO:0008171//O-methyltransferase activity;GO:0032259//methylation	K13066	ko00380//Tryptophan metabolism;ko01100//Metabolic pathways;ko00940//Phenylpropanoid biosynthesis;ko01110//Biosynthesis of secondary metabolites	None	QKO29236.1//putative caffeic acid O-methyltransferase
transcript60097	tr|A0A1U8AK58|A0A1U8AK58_NELNU//caffeic acid 3-O-methyltransferase 1-like {ECO:0000313|RefSeq:XP_010267679.1} OS=Nelumbo nucifera (Sacred lotus) Name=LOC104604834 {ECO:0000313|RefSeq:XP_010267679.1} PE=3	PF08100.12//Dimerisation//Dimerisation domain;PF16864.6//Dimerisation2//Dimerisation domain	GO:0008757//S-adenosylmethionine-dependent methyltransferase activity;GO:0046983//protein dimerization activity;GO:0008171//O-methyltransferase activity;GO:0032259//methylation;GO:0019438//aromatic compound biosynthetic process	K13066	ko00380//Tryptophan metabolism;ko01100//Metabolic pathways;ko00940//Phenylpropanoid biosynthesis;ko01110//Biosynthesis of secondary metabolites	Hydroxyindole-O-methyltransferase and related SAM-dependent methyltransferases	XP_031283989.1//caffeic acid 3-O-methyltransferase 1-like
transcript6056	tr|A0A515EIZ5|A0A515EIZ5_LYCCN//Caffeate O-methyltransferase {ECO:0000313|EMBL:QDL52646.1} OS=Lycium chinense (Chinese wolfberry) PE=2	PF00891.19//Methyltransf_2//O-methyltransferase domain;PF08100.12//Dimerisation//Dimerisation domain	GO:0032259//methylation	K13066	ko00380//Tryptophan metabolism;ko01100//Metabolic pathways;ko00940//Phenylpropanoid biosynthesis;ko01110//Biosynthesis of secondary metabolites	None	QDL52646.1//caffeate O-methyltransferase
transcript12592	tr|A0A515EIZ5|A0A515EIZ5_LYCCN//Caffeate O-methyltransferase {ECO:0000313|EMBL:QDL52646.1} OS=Lycium chinense (Chinese wolfberry) PE=2	PF00891.19//Methyltransf_2//O-methyltransferase domain;PF08100.12//Dimerisation//Dimerisation domain	GO:0032259//methylation	K13066	ko00380//Tryptophan metabolism;ko01100//Metabolic pathways;ko00940//Phenylpropanoid biosynthesis;ko01110//Biosynthesis of secondary metabolites	None	QDL52646.1//caffeate O-methyltransferase
transcript32681	tr|A0A1S2YDF4|A0A1S2YDF4_CICAR//caffeic acid 3-O-methyltransferase {ECO:0000313|RefSeq:XP_004502769.1} OS=Cicer arietinum (Chickpea) (Garbanzo) Name=LOC101489645 {ECO:0000313|RefSeq:XP_004502769.1} PE=3	PF00891.19//Methyltransf_2//O-methyltransferase domain;PF08100.12//Dimerisation//Dimerisation domain;PF13489.7//Methyltransf_23//Methyltransferase domain	GO:0046983//protein dimerization activity;GO:0008171//O-methyltransferase activity;GO:0032259//methylation	K13066	ko00380//Tryptophan metabolism;ko01100//Metabolic pathways;ko00940//Phenylpropanoid biosynthesis;ko01110//Biosynthesis of secondary metabolites	Hydroxyindole-O-methyltransferase and related SAM-dependent methyltransferases	XP_011043758.1//PREDICTED: caffeic acid 3-O-methyltransferase 1
transcript33076	tr|A0A1S2YDF4|A0A1S2YDF4_CICAR//caffeic acid 3-O-methyltransferase {ECO:0000313|RefSeq:XP_004502769.1} OS=Cicer arietinum (Chickpea) (Garbanzo) Name=LOC101489645 {ECO:0000313|RefSeq:XP_004502769.1} PE=3	PF00891.19//Methyltransf_2//O-methyltransferase domain;PF08100.12//Dimerisation//Dimerisation domain;PF13489.7//Methyltransf_23//Methyltransferase domain	GO:0046983//protein dimerization activity;GO:0008171//O-methyltransferase activity;GO:0032259//methylation	K13066	ko00380//Tryptophan metabolism;ko01100//Metabolic pathways;ko00940//Phenylpropanoid biosynthesis;ko01110//Biosynthesis of secondary metabolites	Hydroxyindole-O-methyltransferase and related SAM-dependent methyltransferases	XP_011043758.1//PREDICTED: caffeic acid 3-O-methyltransferase 1
transcript33247	tr|A0A515EIZ5|A0A515EIZ5_LYCCN//Caffeate O-methyltransferase {ECO:0000313|EMBL:QDL52646.1} OS=Lycium chinense (Chinese wolfberry) PE=2	PF00891.19//Methyltransf_2//O-methyltransferase domain;PF08100.12//Dimerisation//Dimerisation domain	GO:0032259//methylation	K13066	ko00380//Tryptophan metabolism;ko01100//Metabolic pathways;ko00940//Phenylpropanoid biosynthesis;ko01110//Biosynthesis of secondary metabolites	None	QDL52646.1//caffeate O-methyltransferase
transcript33643	tr|A0A1S2YDF4|A0A1S2YDF4_CICAR//caffeic acid 3-O-methyltransferase {ECO:0000313|RefSeq:XP_004502769.1} OS=Cicer arietinum (Chickpea) (Garbanzo) Name=LOC101489645 {ECO:0000313|RefSeq:XP_004502769.1} PE=3	PF00891.19//Methyltransf_2//O-methyltransferase domain;PF08100.12//Dimerisation//Dimerisation domain;PF13489.7//Methyltransf_23//Methyltransferase domain	GO:0046983//protein dimerization activity;GO:0008171//O-methyltransferase activity;GO:0032259//methylation	K13066	ko00380//Tryptophan metabolism;ko01100//Metabolic pathways;ko00940//Phenylpropanoid biosynthesis;ko01110//Biosynthesis of secondary metabolites	Hydroxyindole-O-methyltransferase and related SAM-dependent methyltransferases	XP_011043758.1//PREDICTED: caffeic acid 3-O-methyltransferase 1
transcript35239	tr|A0A2G5EZR5|A0A2G5EZR5_AQUCA//Uncharacterized protein {ECO:0000313|EMBL:PIA61244.1} OS=Aquilegia coerulea (Rocky mountain columbine) ORFNames=AQUCO_00300641v1 {ECO:0000313|EMBL:PIA61244.1} PE=3	PF00891.19//Methyltransf_2//O-methyltransferase domain;PF08100.12//Dimerisation//Dimerisation domain;PF13489.7//Methyltransf_23//Methyltransferase domain	GO:0046983//protein dimerization activity;GO:0008171//O-methyltransferase activity;GO:0032259//methylation	K13066	ko00380//Tryptophan metabolism;ko01100//Metabolic pathways;ko00940//Phenylpropanoid biosynthesis;ko01110//Biosynthesis of secondary metabolites	None	PIA61244.1//hypothetical protein AQUCO_00300641v1
transcript35431	tr|A0A2G5CUY8|A0A2G5CUY8_AQUCA//Uncharacterized protein {ECO:0000313|EMBL:PIA35089.1} OS=Aquilegia coerulea (Rocky mountain columbine) ORFNames=AQUCO_03600031v1 {ECO:0000313|EMBL:PIA35089.1} PE=3	PF00891.19//Methyltransf_2//O-methyltransferase domain;PF08100.12//Dimerisation//Dimerisation domain;PF13847.7//Methyltransf_31//Methyltransferase domain	GO:0046983//protein dimerization activity;GO:0008171//O-methyltransferase activity;GO:0032259//methylation	K16040	ko00945//Stilbenoid, diarylheptanoid and gingerol biosynthesis	None	PIA35089.1//hypothetical protein AQUCO_03600031v1
transcript35495	tr|A0A200QSU3|A0A200QSU3_9MAGN//tRNA:m(4)X modification enzyme TRM13 {ECO:0000256|RuleBase:RU367103} EC=2.1.1.225 {ECO:0000256|RuleBase:RU367103} OS=Macleaya cordata ORFNames=BVC80_379g78 {ECO:0000313|EMBL:OVA13547.1} PE=3	PF05206.15//TRM13//Methyltransferase TRM13;PF05253.13//zf-U11-48K//U11-48K-like CHHC zinc finger;PF11722.9//zf-TRM13_CCCH//CCCH zinc finger in TRM13 protein;PF13679.7//Methyltransf_32//Methyltransferase domain	GO:0106050//tRNA 2'-O-methyltransferase activity;GO:0046872//metal ion binding	K15446	None	None	OVA13547.1//Methyltransferase TRM13
transcript35993	tr|A0A515EIZ5|A0A515EIZ5_LYCCN//Caffeate O-methyltransferase {ECO:0000313|EMBL:QDL52646.1} OS=Lycium chinense (Chinese wolfberry) PE=2	PF00891.19//Methyltransf_2//O-methyltransferase domain;PF05891.13//Methyltransf_PK//AdoMet dependent proline di-methyltransferase;PF08100.12//Dimerisation//Dimerisation domain;PF13489.7//Methyltransf_23//Methyltransferase domain	GO:0032259//methylation	K13066	ko00380//Tryptophan metabolism;ko01100//Metabolic pathways;ko00940//Phenylpropanoid biosynthesis;ko01110//Biosynthesis of secondary metabolites	None	QDL52646.1//caffeate O-methyltransferase
transcript36587	tr|A0A2G9G2M3|A0A2G9G2M3_9LAMI//Hydroxyindole-O-methyltransferase {ECO:0000313|EMBL:PIM99563.1} EC=2.1.1.68 {ECO:0000313|EMBL:PIM99563.1} OS=Handroanthus impetiginosus ORFNames=CDL12_27946 {ECO:0000313|EMBL:PIM99563.1} PE=3	PF00891.19//Methyltransf_2//O-methyltransferase domain;PF05891.13//Methyltransf_PK//AdoMet dependent proline di-methyltransferase;PF06859.13//Bin3//Bicoid-interacting protein 3 (Bin3);PF08241.13//Methyltransf_11//Methyltransferase domain;PF08242.13//Methyltransf_12//Methyltransferase domain;PF13489.7//Methyltransf_23//Methyltransferase domain	GO:0047763//caffeate O-methyltransferase activity;GO:0046983//protein dimerization activity;GO:0032259//methylation	K13066	ko00380//Tryptophan metabolism;ko01100//Metabolic pathways;ko00940//Phenylpropanoid biosynthesis;ko01110//Biosynthesis of secondary metabolites	None	KAF7123144.1//hypothetical protein RHSIM_Rhsim12G0187000
transcript36591	tr|A0A2S1PVA7|A0A2S1PVA7_CAMAC//Resveratrol O-methyltransferase-like protein {ECO:0000313|EMBL:AWH62807.1} OS=Camptotheca acuminata (Happy tree) PE=2	PF00891.19//Methyltransf_2//O-methyltransferase domain;PF05175.15//MTS//Methyltransferase small domain;PF08100.12//Dimerisation//Dimerisation domain;PF13649.7//Methyltransf_25//Methyltransferase domain;PF13847.7//Methyltransf_31//Methyltransferase domain;PF16864.6//Dimerisation2//Dimerisation domain	GO:0032259//methylation	K16040	ko00945//Stilbenoid, diarylheptanoid and gingerol biosynthesis	None	AWH62807.1//resveratrol O-methyltransferase-like protein
transcript36667	tr|A0A6P5Y7N7|A0A6P5Y7N7_DURZI//caffeic acid 3-O-methyltransferase {ECO:0000313|RefSeq:XP_022736469.1} OS=Durio zibethinus (Durian) Name=LOC111289581 {ECO:0000313|RefSeq:XP_022736469.1} PE=3	PF00891.19//Methyltransf_2//O-methyltransferase domain;PF06859.13//Bin3//Bicoid-interacting protein 3 (Bin3);PF08100.12//Dimerisation//Dimerisation domain	GO:0046983//protein dimerization activity;GO:0008171//O-methyltransferase activity;GO:0032259//methylation	K13066	ko00380//Tryptophan metabolism;ko01100//Metabolic pathways;ko00940//Phenylpropanoid biosynthesis;ko01110//Biosynthesis of secondary metabolites	None	XP_022736469.1//caffeic acid 3-O-methyltransferase
transcript36722	tr|A0A515EIZ5|A0A515EIZ5_LYCCN//Caffeate O-methyltransferase {ECO:0000313|EMBL:QDL52646.1} OS=Lycium chinense (Chinese wolfberry) PE=2	PF00891.19//Methyltransf_2//O-methyltransferase domain;PF05891.13//Methyltransf_PK//AdoMet dependent proline di-methyltransferase;PF08100.12//Dimerisation//Dimerisation domain;PF13489.7//Methyltransf_23//Methyltransferase domain	GO:0032259//methylation	K13066	ko00380//Tryptophan metabolism;ko01100//Metabolic pathways;ko00940//Phenylpropanoid biosynthesis;ko01110//Biosynthesis of secondary metabolites	None	QDL52646.1//caffeate O-methyltransferase
transcript36828	tr|A0A0L9UE34|A0A0L9UE34_PHAAN//Uncharacterized protein {ECO:0000313|EMBL:KOM40946.1} OS=Phaseolus angularis (Azuki bean) (Vigna angularis) ORFNames=LR48_Vigan04g114400 {ECO:0000313|EMBL:KOM40946.1} PE=3	PF00891.19//Methyltransf_2//O-methyltransferase domain;PF05891.13//Methyltransf_PK//AdoMet dependent proline di-methyltransferase;PF08100.12//Dimerisation//Dimerisation domain	GO:0046983//protein dimerization activity;GO:0008171//O-methyltransferase activity;GO:0032259//methylation	K13066	ko00380//Tryptophan metabolism;ko01100//Metabolic pathways;ko00940//Phenylpropanoid biosynthesis;ko01110//Biosynthesis of secondary metabolites	None	XP_017422839.1//PREDICTED: caffeic acid 3-O-methyltransferase
transcript36989	tr|A0A1S2YDF4|A0A1S2YDF4_CICAR//caffeic acid 3-O-methyltransferase {ECO:0000313|RefSeq:XP_004502769.1} OS=Cicer arietinum (Chickpea) (Garbanzo) Name=LOC101489645 {ECO:0000313|RefSeq:XP_004502769.1} PE=3	PF00891.19//Methyltransf_2//O-methyltransferase domain;PF08100.12//Dimerisation//Dimerisation domain;PF13489.7//Methyltransf_23//Methyltransferase domain	GO:0046983//protein dimerization activity;GO:0008171//O-methyltransferase activity;GO:0032259//methylation	K13066	ko00380//Tryptophan metabolism;ko01100//Metabolic pathways;ko00940//Phenylpropanoid biosynthesis;ko01110//Biosynthesis of secondary metabolites	Hydroxyindole-O-methyltransferase and related SAM-dependent methyltransferases	XP_011043758.1//PREDICTED: caffeic acid 3-O-methyltransferase 1
transcript37153	tr|A5HK00|A5HK00_VITVI//O-methyltransferase {ECO:0000313|EMBL:ABQ02271.1} OS=Vitis vinifera (Grape) Name=OMT2.2 {ECO:0000313|EMBL:ABQ02271.1} PE=2	PF00891.19//Methyltransf_2//O-methyltransferase domain;PF05175.15//MTS//Methyltransferase small domain;PF08100.12//Dimerisation//Dimerisation domain;PF13847.7//Methyltransf_31//Methyltransferase domain	GO:0046983//protein dimerization activity;GO:0008171//O-methyltransferase activity;GO:0032259//methylation	K16040	ko00945//Stilbenoid, diarylheptanoid and gingerol biosynthesis	None	XP_034672419.1//trans-resveratrol di-O-methyltransferase-like
transcript37685	tr|A0A1S2YDF4|A0A1S2YDF4_CICAR//caffeic acid 3-O-methyltransferase {ECO:0000313|RefSeq:XP_004502769.1} OS=Cicer arietinum (Chickpea) (Garbanzo) Name=LOC101489645 {ECO:0000313|RefSeq:XP_004502769.1} PE=3	PF00891.19//Methyltransf_2//O-methyltransferase domain;PF08100.12//Dimerisation//Dimerisation domain;PF13489.7//Methyltransf_23//Methyltransferase domain	GO:0046983//protein dimerization activity;GO:0008171//O-methyltransferase activity;GO:0032259//methylation	K13066	ko00380//Tryptophan metabolism;ko01100//Metabolic pathways;ko00940//Phenylpropanoid biosynthesis;ko01110//Biosynthesis of secondary metabolites	Hydroxyindole-O-methyltransferase and related SAM-dependent methyltransferases	XP_011043758.1//PREDICTED: caffeic acid 3-O-methyltransferase 1
transcript38087	tr|A0A5J5BBM5|A0A5J5BBM5_9ASTE//Uncharacterized protein {ECO:0000313|EMBL:KAA8540099.1} OS=Nyssa sinensis ORFNames=F0562_026791 {ECO:0000313|EMBL:KAA8540099.1} PE=3	PF00891.19//Methyltransf_2//O-methyltransferase domain;PF06859.13//Bin3//Bicoid-interacting protein 3 (Bin3);PF08100.12//Dimerisation//Dimerisation domain	GO:0046983//protein dimerization activity;GO:0008171//O-methyltransferase activity;GO:0032259//methylation	K13066	ko00380//Tryptophan metabolism;ko01100//Metabolic pathways;ko00940//Phenylpropanoid biosynthesis;ko01110//Biosynthesis of secondary metabolites	None	KAA8540099.1//hypothetical protein F0562_026791
transcript38160	tr|A0A0L9UE34|A0A0L9UE34_PHAAN//Uncharacterized protein {ECO:0000313|EMBL:KOM40946.1} OS=Phaseolus angularis (Azuki bean) (Vigna angularis) ORFNames=LR48_Vigan04g114400 {ECO:0000313|EMBL:KOM40946.1} PE=3	PF00891.19//Methyltransf_2//O-methyltransferase domain;PF05891.13//Methyltransf_PK//AdoMet dependent proline di-methyltransferase;PF08100.12//Dimerisation//Dimerisation domain	GO:0046983//protein dimerization activity;GO:0008171//O-methyltransferase activity;GO:0032259//methylation	K13066	ko00380//Tryptophan metabolism;ko01100//Metabolic pathways;ko00940//Phenylpropanoid biosynthesis;ko01110//Biosynthesis of secondary metabolites	None	XP_017422839.1//PREDICTED: caffeic acid 3-O-methyltransferase

## Sheet: Table S6
Table S6 All NMTs annotated in the transcriptome. The candidate genes from this study are highlighted in green
seq_id	Uniprot	Pfam	GO	KEGG	Pathway	KOG	Nr
transcript38432	tr|A0A2G5FBX6|A0A2G5FBX6_AQUCA//Uncharacterized protein {ECO:0000313|EMBL:PIA65514.1} OS=Aquilegia coerulea (Rocky mountain columbine) ORFNames=AQUCO_00100782v1 {ECO:0000313|EMBL:PIA65514.1} PE=4	PF02353.21//CMAS//Mycolic acid cyclopropane synthetase;PF02475.17//Met_10//Met-10+ like-protein;PF02527.16//GidB//rRNA small subunit methyltransferase G;PF03602.16//Cons_hypoth95//Conserved hypothetical protein 95;PF05175.15//MTS//Methyltransferase small domain;PF05185.17//PRMT5//PRMT5 arginine-N-methyltransferase;PF06325.14//PrmA//Ribosomal protein L11 methyltransferase (PrmA);PF08003.12//Methyl…	GO:0016274//protein-arginine N-methyltransferase activity	K11434	None	None	PIA65514.1//hypothetical protein AQUCO_00100782v1
transcript38771	tr|A0A5P9PAN8|A0A5P9PAN8_9MAGN//Coclaurine N-methyltransferase {ECO:0000313|EMBL:QFU85193.1} EC=2.1.1.140 {ECO:0000313|EMBL:QFU85193.1} Fragment OS=Stephania intermedia Name=CNMT1 {ECO:0000313|EMBL:QFU85193.1} PE=2	PF01135.20//PCMT//Protein-L-isoaspartate(D-aspartate) O-methyltransferase (PCMT);PF01189.18//Methyltr_RsmB-F//16S rRNA methyltransferase RsmB/F;PF01209.19//Ubie_methyltran//ubiE/COQ5 methyltransferase family;PF01728.20//FtsJ//FtsJ-like methyltransferase;PF02353.21//CMAS//Mycolic acid cyclopropane synthetase;PF02390.18//Methyltransf_4//Putative methyltransferase;PF02527.16//GidB//rRNA small subuni…	GO:0032259//methylation;GO:0030794//(S)-coclaurine-N-methyltransferase activity;GO:0008610//lipid biosynthetic process	None	None	None	QFU85193.1//coclaurine N-methyltransferase, partial
transcript38836	tr|A0A5P9PAN8|A0A5P9PAN8_9MAGN//Coclaurine N-methyltransferase {ECO:0000313|EMBL:QFU85193.1} EC=2.1.1.140 {ECO:0000313|EMBL:QFU85193.1} Fragment OS=Stephania intermedia Name=CNMT1 {ECO:0000313|EMBL:QFU85193.1} PE=2	PF01135.20//PCMT//Protein-L-isoaspartate(D-aspartate) O-methyltransferase (PCMT);PF01189.18//Methyltr_RsmB-F//16S rRNA methyltransferase RsmB/F;PF01728.20//FtsJ//FtsJ-like methyltransferase;PF02353.21//CMAS//Mycolic acid cyclopropane synthetase;PF02390.18//Methyltransf_4//Putative methyltransferase;PF02527.16//GidB//rRNA small subunit methyltransferase G;PF03848.15//TehB//Tellurite resistance pro…	GO:0032259//methylation;GO:0030794//(S)-coclaurine-N-methyltransferase activity;GO:0008610//lipid biosynthetic process	None	None	None	QFU85193.1//coclaurine N-methyltransferase, partial
transcript38849	tr|A0A7J6WEC7|A0A7J6WEC7_THATH//Protein-lysine N-methyltransferase FRX31_015097 {ECO:0000256|HAMAP-Rule:MF_03188} EC=2.1.1.- {ECO:0000256|HAMAP-Rule:MF_03188} OS=Thalictrum thalictroides (Rue-anemone) (Anemone thalictroides) ORFNames=FRX31_015097 {ECO:0000313|EMBL:KAF5195313.1} PE=3	PF05175.15//MTS//Methyltransferase small domain;PF06325.14//PrmA//Ribosomal protein L11 methyltransferase (PrmA);PF08241.13//Methyltransf_11//Methyltransferase domain;PF08242.13//Methyltransf_12//Methyltransferase domain;PF13489.7//Methyltransf_23//Methyltransferase domain;PF13649.7//Methyltransf_25//Methyltransferase domain;PF13847.7//Methyltransf_31//Methyltransferase domain	GO:0008168//methyltransferase activity;GO:0032259//methylation	K22856	None	None	KAF5195313.1//Eef1a lysine methyltransferase
transcript38924	tr|A0A7J6UU82|A0A7J6UU82_THATH//(S)-coclaurine N-methyltransferase {ECO:0000313|EMBL:KAF5176163.1} OS=Thalictrum thalictroides (Rue-anemone) (Anemone thalictroides) ORFNames=FRX31_034250 {ECO:0000313|EMBL:KAF5176163.1} PE=4	PF01135.20//PCMT//Protein-L-isoaspartate(D-aspartate) O-methyltransferase (PCMT);PF01209.19//Ubie_methyltran//ubiE/COQ5 methyltransferase family;PF02353.21//CMAS//Mycolic acid cyclopropane synthetase;PF02390.18//Methyltransf_4//Putative methyltransferase;PF02527.16//GidB//rRNA small subunit methyltransferase G;PF03848.15//TehB//Tellurite resistance protein TehB;PF05175.15//MTS//Methyltransferase …	GO:0008168//methyltransferase activity;GO:0032259//methylation	None	None	None	KAF9616966.1//hypothetical protein IFM89_033036
transcript39664	tr|Q948P7|Q948P7_COPJA//Coclaurine N-methyltransferase {ECO:0000313|EMBL:BAB71802.1} EC=2.1.1.115 {ECO:0000313|EMBL:BAB71802.1} OS=Coptis japonica (Japanese goldthread) Name=cnmt {ECO:0000313|EMBL:BAB71802.1} PE=1	PF01135.20//PCMT//Protein-L-isoaspartate(D-aspartate) O-methyltransferase (PCMT);PF01209.19//Ubie_methyltran//ubiE/COQ5 methyltransferase family;PF02353.21//CMAS//Mycolic acid cyclopropane synthetase;PF02390.18//Methyltransf_4//Putative methyltransferase;PF02475.17//Met_10//Met-10+ like-protein;PF02527.16//GidB//rRNA small subunit methyltransferase G;PF03848.15//TehB//Tellurite resistance protein…	GO:0030776//(RS)-1-benzyl-1,2,3,4-tetrahydroisoquinoline N-methyltransferase activity;GO:0032259//methylation	None	None	None	KAF9616966.1//hypothetical protein IFM89_033036
transcript40401	tr|A0A5P9PAT6|A0A5P9PAT6_9MAGN//Coclaurine N-methyltransferase {ECO:0000313|EMBL:QFU85194.1} EC=2.1.1.140 {ECO:0000313|EMBL:QFU85194.1} Fragment OS=Stephania intermedia Name=CNMT2 {ECO:0000313|EMBL:QFU85194.1} PE=2	PF00891.19//Methyltransf_2//O-methyltransferase domain;PF01135.20//PCMT//Protein-L-isoaspartate(D-aspartate) O-methyltransferase (PCMT);PF01189.18//Methyltr_RsmB-F//16S rRNA methyltransferase RsmB/F;PF01209.19//Ubie_methyltran//ubiE/COQ5 methyltransferase family;PF01728.20//FtsJ//FtsJ-like methyltransferase;PF02353.21//CMAS//Mycolic acid cyclopropane synthetase;PF02390.18//Methyltransf_4//Putativ…	GO:0032259//methylation;GO:0030794//(S)-coclaurine-N-methyltransferase activity	None	None	None	QFU85194.1//coclaurine N-methyltransferase, partial
transcript40466	tr|A0A3S3R3K3|A0A3S3R3K3_9MAGN//Histone-lysine N-methyltransferase SETD1B {ECO:0000313|EMBL:RWR93915.1} OS=Cinnamomum micranthum f. kanehirae ORFNames=CKAN_02319200 {ECO:0000313|EMBL:RWR93915.1} PE=4	PF12874.8//zf-met//Zinc-finger of C2H2 type	GO:0008168//methyltransferase activity;GO:0032259//methylation	None	None	None	RWR93915.1//histone-lysine N-methyltransferase SETD1B
transcript40547	tr|A0A5P9PAN8|A0A5P9PAN8_9MAGN//Coclaurine N-methyltransferase {ECO:0000313|EMBL:QFU85193.1} EC=2.1.1.140 {ECO:0000313|EMBL:QFU85193.1} Fragment OS=Stephania intermedia Name=CNMT1 {ECO:0000313|EMBL:QFU85193.1} PE=2	PF01135.20//PCMT//Protein-L-isoaspartate(D-aspartate) O-methyltransferase (PCMT);PF01209.19//Ubie_methyltran//ubiE/COQ5 methyltransferase family;PF01728.20//FtsJ//FtsJ-like methyltransferase;PF02353.21//CMAS//Mycolic acid cyclopropane synthetase;PF02390.18//Methyltransf_4//Putative methyltransferase;PF02527.16//GidB//rRNA small subunit methyltransferase G;PF03848.15//TehB//Tellurite resistance pr…	GO:0032259//methylation;GO:0030794//(S)-coclaurine-N-methyltransferase activity;GO:0008610//lipid biosynthetic process	None	None	None	QFU85193.1//coclaurine N-methyltransferase, partial
transcript41349	tr|A0A7J6WEC7|A0A7J6WEC7_THATH//Protein-lysine N-methyltransferase FRX31_015097 {ECO:0000256|HAMAP-Rule:MF_03188} EC=2.1.1.- {ECO:0000256|HAMAP-Rule:MF_03188} OS=Thalictrum thalictroides (Rue-anemone) (Anemone thalictroides) ORFNames=FRX31_015097 {ECO:0000313|EMBL:KAF5195313.1} PE=3	PF05175.15//MTS//Methyltransferase small domain;PF06325.14//PrmA//Ribosomal protein L11 methyltransferase (PrmA);PF08241.13//Methyltransf_11//Methyltransferase domain;PF08242.13//Methyltransf_12//Methyltransferase domain;PF13489.7//Methyltransf_23//Methyltransferase domain;PF13649.7//Methyltransf_25//Methyltransferase domain;PF13847.7//Methyltransf_31//Methyltransferase domain	GO:0008168//methyltransferase activity;GO:0032259//methylation	K22856	None	None	KAF5195313.1//Eef1a lysine methyltransferase
transcript41433	tr|A0A5P9PAT6|A0A5P9PAT6_9MAGN//Coclaurine N-methyltransferase {ECO:0000313|EMBL:QFU85194.1} EC=2.1.1.140 {ECO:0000313|EMBL:QFU85194.1} Fragment OS=Stephania intermedia Name=CNMT2 {ECO:0000313|EMBL:QFU85194.1} PE=2	PF00891.19//Methyltransf_2//O-methyltransferase domain;PF01135.20//PCMT//Protein-L-isoaspartate(D-aspartate) O-methyltransferase (PCMT);PF01209.19//Ubie_methyltran//ubiE/COQ5 methyltransferase family;PF02353.21//CMAS//Mycolic acid cyclopropane synthetase;PF02390.18//Methyltransf_4//Putative methyltransferase;PF02527.16//GidB//rRNA small subunit methyltransferase G;PF03848.15//TehB//Tellurite resi…	GO:0032259//methylation;GO:0030794//(S)-coclaurine-N-methyltransferase activity	None	None	None	QFU85194.1//coclaurine N-methyltransferase, partial
transcript42265	tr|A0A5P9PAQ9|A0A5P9PAQ9_9MAGN//Coclaurine N-methyltransferase {ECO:0000313|EMBL:QFU85195.1} EC=2.1.1.140 {ECO:0000313|EMBL:QFU85195.1} Fragment OS=Stephania intermedia Name=CNMT3 {ECO:0000313|EMBL:QFU85195.1} PE=2	PF00891.19//Methyltransf_2//O-methyltransferase domain;PF01189.18//Methyltr_RsmB-F//16S rRNA methyltransferase RsmB/F;PF01209.19//Ubie_methyltran//ubiE/COQ5 methyltransferase family;PF02353.21//CMAS//Mycolic acid cyclopropane synthetase;PF02390.18//Methyltransf_4//Putative methyltransferase;PF02527.16//GidB//rRNA small subunit methyltransferase G;PF03848.15//TehB//Tellurite resistance protein Teh…	GO:0032259//methylation;GO:0030794//(S)-coclaurine-N-methyltransferase activity	None	None	None	QFU85195.1//coclaurine N-methyltransferase, partial
transcript42902	tr|A0A5P9PAT6|A0A5P9PAT6_9MAGN//Coclaurine N-methyltransferase {ECO:0000313|EMBL:QFU85194.1} EC=2.1.1.140 {ECO:0000313|EMBL:QFU85194.1} Fragment OS=Stephania intermedia Name=CNMT2 {ECO:0000313|EMBL:QFU85194.1} PE=2	PF00891.19//Methyltransf_2//O-methyltransferase domain;PF01135.20//PCMT//Protein-L-isoaspartate(D-aspartate) O-methyltransferase (PCMT);PF01209.19//Ubie_methyltran//ubiE/COQ5 methyltransferase family;PF02353.21//CMAS//Mycolic acid cyclopropane synthetase;PF02390.18//Methyltransf_4//Putative methyltransferase;PF02527.16//GidB//rRNA small subunit methyltransferase G;PF03848.15//TehB//Tellurite resi…	GO:0032259//methylation;GO:0030794//(S)-coclaurine-N-methyltransferase activity	None	None	None	QFU85194.1//coclaurine N-methyltransferase, partial
transcript43078	tr|A0A5P9PAT6|A0A5P9PAT6_9MAGN//Coclaurine N-methyltransferase {ECO:0000313|EMBL:QFU85194.1} EC=2.1.1.140 {ECO:0000313|EMBL:QFU85194.1} Fragment OS=Stephania intermedia Name=CNMT2 {ECO:0000313|EMBL:QFU85194.1} PE=2	PF00891.19//Methyltransf_2//O-methyltransferase domain;PF01135.20//PCMT//Protein-L-isoaspartate(D-aspartate) O-methyltransferase (PCMT);PF01189.18//Methyltr_RsmB-F//16S rRNA methyltransferase RsmB/F;PF01209.19//Ubie_methyltran//ubiE/COQ5 methyltransferase family;PF01728.20//FtsJ//FtsJ-like methyltransferase;PF02353.21//CMAS//Mycolic acid cyclopropane synthetase;PF02390.18//Methyltransf_4//Putativ…	GO:0032259//methylation;GO:0030794//(S)-coclaurine-N-methyltransferase activity	None	None	None	QFU85194.1//coclaurine N-methyltransferase, partial
transcript43080	tr|A0A5P9PAT6|A0A5P9PAT6_9MAGN//Coclaurine N-methyltransferase {ECO:0000313|EMBL:QFU85194.1} EC=2.1.1.140 {ECO:0000313|EMBL:QFU85194.1} Fragment OS=Stephania intermedia Name=CNMT2 {ECO:0000313|EMBL:QFU85194.1} PE=2	PF00891.19//Methyltransf_2//O-methyltransferase domain;PF01135.20//PCMT//Protein-L-isoaspartate(D-aspartate) O-methyltransferase (PCMT);PF01189.18//Methyltr_RsmB-F//16S rRNA methyltransferase RsmB/F;PF01209.19//Ubie_methyltran//ubiE/COQ5 methyltransferase family;PF01728.20//FtsJ//FtsJ-like methyltransferase;PF02353.21//CMAS//Mycolic acid cyclopropane synthetase;PF02390.18//Methyltransf_4//Putativ…	GO:0032259//methylation;GO:0030794//(S)-coclaurine-N-methyltransferase activity	None	None	None	QFU85194.1//coclaurine N-methyltransferase, partial
transcript43249	tr|A0A7J6UU82|A0A7J6UU82_THATH//(S)-coclaurine N-methyltransferase {ECO:0000313|EMBL:KAF5176163.1} OS=Thalictrum thalictroides (Rue-anemone) (Anemone thalictroides) ORFNames=FRX31_034250 {ECO:0000313|EMBL:KAF5176163.1} PE=4	PF01135.20//PCMT//Protein-L-isoaspartate(D-aspartate) O-methyltransferase (PCMT);PF01189.18//Methyltr_RsmB-F//16S rRNA methyltransferase RsmB/F;PF01209.19//Ubie_methyltran//ubiE/COQ5 methyltransferase family;PF01728.20//FtsJ//FtsJ-like methyltransferase;PF02353.21//CMAS//Mycolic acid cyclopropane synthetase;PF02390.18//Methyltransf_4//Putative methyltransferase;PF02475.17//Met_10//Met-10+ like-pr…	GO:0008168//methyltransferase activity;GO:0032259//methylation	None	None	None	KAF9616966.1//hypothetical protein IFM89_033036
transcript43251	tr|A0A5P1EQU6|A0A5P1EQU6_ASPOF//WIYLD domain-containing protein {ECO:0000259|Pfam:PF10440} OS=Asparagus officinalis (Garden asparagus) ORFNames=A4U43_C05F10800 {ECO:0000313|EMBL:ONK68378.1} PE=4	PF10440.10//WIYLD//Ubiquitin-binding WIYLD domain	GO:0018024//histone-lysine N-methyltransferase activity	None	None	None	XP_010696410.1//PREDICTED: uncharacterized protein LOC104908938 isoform X2
transcript43399	tr|A0A3S3R3K3|A0A3S3R3K3_9MAGN//Histone-lysine N-methyltransferase SETD1B {ECO:0000313|EMBL:RWR93915.1} OS=Cinnamomum micranthum f. kanehirae ORFNames=CKAN_02319200 {ECO:0000313|EMBL:RWR93915.1} PE=4	None	GO:0008168//methyltransferase activity;GO:0032259//methylation	None	None	None	RWR93915.1//histone-lysine N-methyltransferase SETD1B
transcript43604	tr|A0A7J6UU82|A0A7J6UU82_THATH//(S)-coclaurine N-methyltransferase {ECO:0000313|EMBL:KAF5176163.1} OS=Thalictrum thalictroides (Rue-anemone) (Anemone thalictroides) ORFNames=FRX31_034250 {ECO:0000313|EMBL:KAF5176163.1} PE=4	PF01135.20//PCMT//Protein-L-isoaspartate(D-aspartate) O-methyltransferase (PCMT);PF01189.18//Methyltr_RsmB-F//16S rRNA methyltransferase RsmB/F;PF01209.19//Ubie_methyltran//ubiE/COQ5 methyltransferase family;PF01728.20//FtsJ//FtsJ-like methyltransferase;PF02353.21//CMAS//Mycolic acid cyclopropane synthetase;PF02390.18//Methyltransf_4//Putative methyltransferase;PF02475.17//Met_10//Met-10+ like-pr…	GO:0008168//methyltransferase activity;GO:0032259//methylation	None	None	None	KAF9616966.1//hypothetical protein IFM89_033036
transcript4394	tr|A0A200QLE2|A0A200QLE2_9MAGN//SET domain {ECO:0000313|EMBL:OVA11306.1} OS=Macleaya cordata ORFNames=BVC80_1587g38 {ECO:0000313|EMBL:OVA11306.1} PE=4	PF00856.29//SET//SET domain;PF02182.18//SAD_SRA//SAD/SRA domain;PF05033.17//Pre-SET//Pre-SET motif	GO:0018024//histone-lysine N-methyltransferase activity;GO:0005634//nucleus;GO:0008270//zinc ion binding	K11420	ko00310//Lysine degradation;ko01100//Metabolic pathways	None	OVA11306.1//SET domain
transcript43979	tr|A0A5P9PAT6|A0A5P9PAT6_9MAGN//Coclaurine N-methyltransferase {ECO:0000313|EMBL:QFU85194.1} EC=2.1.1.140 {ECO:0000313|EMBL:QFU85194.1} Fragment OS=Stephania intermedia Name=CNMT2 {ECO:0000313|EMBL:QFU85194.1} PE=2	PF00891.19//Methyltransf_2//O-methyltransferase domain;PF01135.20//PCMT//Protein-L-isoaspartate(D-aspartate) O-methyltransferase (PCMT);PF01209.19//Ubie_methyltran//ubiE/COQ5 methyltransferase family;PF01728.20//FtsJ//FtsJ-like methyltransferase;PF02353.21//CMAS//Mycolic acid cyclopropane synthetase;PF02390.18//Methyltransf_4//Putative methyltransferase;PF02475.17//Met_10//Met-10+ like-protein;PF…	GO:0032259//methylation;GO:0030794//(S)-coclaurine-N-methyltransferase activity	None	None	None	QFU85194.1//coclaurine N-methyltransferase, partial
transcript44691	tr|A0A5P9PAT6|A0A5P9PAT6_9MAGN//Coclaurine N-methyltransferase {ECO:0000313|EMBL:QFU85194.1} EC=2.1.1.140 {ECO:0000313|EMBL:QFU85194.1} Fragment OS=Stephania intermedia Name=CNMT2 {ECO:0000313|EMBL:QFU85194.1} PE=2	PF00398.21//RrnaAD//Ribosomal RNA adenine dimethylase;PF00891.19//Methyltransf_2//O-methyltransferase domain;PF01135.20//PCMT//Protein-L-isoaspartate(D-aspartate) O-methyltransferase (PCMT);PF01189.18//Methyltr_RsmB-F//16S rRNA methyltransferase RsmB/F;PF01209.19//Ubie_methyltran//ubiE/COQ5 methyltransferase family;PF01728.20//FtsJ//FtsJ-like methyltransferase;PF02353.21//CMAS//Mycolic acid cyclo…	GO:0032259//methylation;GO:0030794//(S)-coclaurine-N-methyltransferase activity	None	None	None	QFU85194.1//coclaurine N-methyltransferase, partial
transcript22492	tr|A0A2G5FBX6|A0A2G5FBX6_AQUCA//Uncharacterized protein {ECO:0000313|EMBL:PIA65514.1} OS=Aquilegia coerulea (Rocky mountain columbine) ORFNames=AQUCO_00100782v1 {ECO:0000313|EMBL:PIA65514.1} PE=4	PF17286.3//PRMT5_C//PRMT5 oligomerisation domain	GO:0016274//protein-arginine N-methyltransferase activity	K11434	None	None	PIA65514.1//hypothetical protein AQUCO_00100782v1
transcript22527	tr|B9T1H8|B9T1H8_RICCO//Phosphoethanolamine n-methyltransferase, putative {ECO:0000313|EMBL:EEF30287.1} EC=2.1.1.103 {ECO:0000313|EMBL:EEF30287.1} OS=Ricinus communis (Castor bean) ORFNames=RCOM_0161380 {ECO:0000313|EMBL:EEF30287.1} PE=4	PF00398.21//RrnaAD//Ribosomal RNA adenine dimethylase;PF00891.19//Methyltransf_2//O-methyltransferase domain;PF01135.20//PCMT//Protein-L-isoaspartate(D-aspartate) O-methyltransferase (PCMT);PF01209.19//Ubie_methyltran//ubiE/COQ5 methyltransferase family;PF01739.19//CheR//CheR methyltransferase, SAM binding domain;PF02353.21//CMAS//Mycolic acid cyclopropane synthetase;PF02390.18//Methyltransf_4//P…	GO:0032259//methylation;GO:0006656//phosphatidylcholine biosynthetic process;GO:0000234//phosphoethanolamine N-methyltransferase activity	K05929	ko00564//Glycerophospholipid metabolism	SAM-dependent methyltransferases;SAM-dependent methyltransferases	XP_002532097.1//phosphomethylethanolamine N-methyltransferase isoform X2
transcript23816	tr|A0A1U8Q1T9|A0A1U8Q1T9_NELNU//fructose-bisphosphate aldolase-lysine N-methyltransferase, chloroplastic isoform X1 {ECO:0000313|RefSeq:XP_019052784.1} OS=Nelumbo nucifera (Sacred lotus) Name=LOC104594687 {ECO:0000313|RefSeq:XP_019052784.1} PE=4	PF00856.29//SET//SET domain;PF09273.12//Rubis-subs-bind//Rubisco LSMT substrate-binding	GO:0018026//peptidyl-lysine monomethylation;GO:0016279//protein-lysine N-methyltransferase activity	K19199	None	Uncharacterized conserved protein	XP_019052784.1//PREDICTED: fructose-bisphosphate aldolase-lysine N-methyltransferase, chloroplastic isoform X1
transcript23846	tr|A0A1U7ZQJ8|A0A1U7ZQJ8_NELNU//histone-lysine N-methyltransferase ASHH1 isoform X2 {ECO:0000313|RefSeq:XP_010250441.1, ECO:0000313|RefSeq:XP_010250450.1} OS=Nelumbo nucifera (Sacred lotus) ECO:0000313|RefSeq:XP_010250450.1} PE=4	PF00856.29//SET//SET domain;PF17907.2//AWS//AWS domain	GO:0018024//histone-lysine N-methyltransferase activity;GO:0005634//nucleus	None	None	None	XP_010250441.1//PREDICTED: histone-lysine N-methyltransferase ASHH1 isoform X2
transcript23909	tr|A0A1U7ZAA4|A0A1U7ZAA4_NELNU//histone-lysine N-methyltransferase ASHH1 isoform X1 {ECO:0000313|RefSeq:XP_010250432.1} OS=Nelumbo nucifera (Sacred lotus) Name=LOC104592685 {ECO:0000313|RefSeq:XP_010250432.1} PE=4	PF00856.29//SET//SET domain;PF17907.2//AWS//AWS domain	GO:0006355//regulation of transcription, DNA-templated;GO:0005634//nucleus;GO:0000785//chromatin;GO:0046975//histone methyltransferase activity (H3-K36 specific)	None	None	Clathrin coat binding protein/Huntingtin interacting protein HIP1, involved in regulation of endocytosis	XP_010250432.1//PREDICTED: histone-lysine N-methyltransferase ASHH1 isoform X1
transcript24338	tr|A0A1U7ZCC0|A0A1U7ZCC0_NELNU//carnosine N-methyltransferase-like isoform X2 {ECO:0000313|RefSeq:XP_010244943.1} OS=Nelumbo nucifera (Sacred lotus) Name=LOC104588623 {ECO:0000313|RefSeq:XP_010244943.1} PE=4	PF07942.13//N2227//N2227-like protein	GO:0008168//methyltransferase activity;GO:0032259//methylation	K19787	ko01100//Metabolic pathways;ko00340//Histidine metabolism	None	XP_010244943.1//PREDICTED: carnosine N-methyltransferase-like isoform X2
transcript24684	tr|A0A1U8BH06|A0A1U8BH06_NELNU//probable protein arginine N-methyltransferase 6 isoform X1 {ECO:0000313|RefSeq:XP_010279484.1} OS=Nelumbo nucifera (Sacred lotus) Name=LOC104613390 {ECO:0000313|RefSeq:XP_010279484.1} PE=4	PF02353.21//CMAS//Mycolic acid cyclopropane synthetase;PF02475.17//Met_10//Met-10+ like-protein;PF02527.16//GidB//rRNA small subunit methyltransferase G;PF03848.15//TehB//Tellurite resistance protein TehB;PF05175.15//MTS//Methyltransferase small domain;PF06325.14//PrmA//Ribosomal protein L11 methyltransferase (PrmA);PF08003.12//Methyltransf_9//Protein of unknown function (DUF1698);PF08241.13//Met…	GO:0016274//protein-arginine N-methyltransferase activity	K11437	None	Protein arginine N-methyltransferase PRMT1 and related enzymes;Protein arginine N-methyltransferase PRMT1 and related enzymes;Protein arginine N-methyltransferase PRMT1 and related enzymes	XP_010279484.1//PREDICTED: probable protein arginine N-methyltransferase 6 isoform X1
transcript25898	tr|B9T1H8|B9T1H8_RICCO//Phosphoethanolamine n-methyltransferase, putative {ECO:0000313|EMBL:EEF30287.1} EC=2.1.1.103 {ECO:0000313|EMBL:EEF30287.1} OS=Ricinus communis (Castor bean) ORFNames=RCOM_0161380 {ECO:0000313|EMBL:EEF30287.1} PE=4	PF00398.21//RrnaAD//Ribosomal RNA adenine dimethylase;PF00891.19//Methyltransf_2//O-methyltransferase domain;PF01135.20//PCMT//Protein-L-isoaspartate(D-aspartate) O-methyltransferase (PCMT);PF01209.19//Ubie_methyltran//ubiE/COQ5 methyltransferase family;PF01728.20//FtsJ//FtsJ-like methyltransferase;PF01739.19//CheR//CheR methyltransferase, SAM binding domain;PF02353.21//CMAS//Mycolic acid cyclopr…	GO:0032259//methylation;GO:0006656//phosphatidylcholine biosynthetic process;GO:0000234//phosphoethanolamine N-methyltransferase activity	K05929	ko00564//Glycerophospholipid metabolism	SAM-dependent methyltransferases;SAM-dependent methyltransferases	XP_002532097.1//phosphomethylethanolamine N-methyltransferase isoform X2
transcript18515	tr|A0A3S5WGI9|A0A3S5WGI9_9MAGN//Protein arginine N-methyltransferase {ECO:0000313|EMBL:RWR79740.1} OS=Cinnamomum micranthum f. kanehirae ORFNames=CKAN_00833400 {ECO:0000313|EMBL:RWR79740.1} PE=4	PF01135.20//PCMT//Protein-L-isoaspartate(D-aspartate) O-methyltransferase (PCMT);PF02353.21//CMAS//Mycolic acid cyclopropane synthetase;PF03602.16//Cons_hypoth95//Conserved hypothetical protein 95;PF03848.15//TehB//Tellurite resistance protein TehB;PF05175.15//MTS//Methyltransferase small domain;PF06325.14//PrmA//Ribosomal protein L11 methyltransferase (PrmA);PF08003.12//Methyltransf_9//Protein o…	GO:0016274//protein-arginine N-methyltransferase activity	K11436	None	None	RWR79740.1//Protein arginine N-methyltransferase
transcript19438	tr|A0A200RAN0|A0A200RAN0_9MAGN//SET domain {ECO:0000313|EMBL:OVA19761.1} OS=Macleaya cordata ORFNames=BVC80_9059g88 {ECO:0000313|EMBL:OVA19761.1} PE=4	None	GO:0030785//[ribulose-bisphosphate carboxylase]-lysine N-methyltransferase activity;GO:0016279//protein-lysine N-methyltransferase activity;GO:0009507//chloroplast	K19199	None	None	OVA19761.1//SET domain
transcript19483	tr|A0A5B7AL27|A0A5B7AL27_DAVIN//Putative histone-lysine N-methyltransferase ASHR1 isoform X1 {ECO:0000313|EMBL:MPA57502.1} OS=Davidia involucrata (Dove tree) ORFNames=Din_026943 {ECO:0000313|EMBL:MPA57502.1} PE=4	PF00856.29//SET//SET domain;PF01753.19//zf-MYND//MYND finger;PF13424.7//TPR_12//Tetratricopeptide repeat	GO:0008168//methyltransferase activity;GO:0032259//methylation	K11426	ko00310//Lysine degradation;ko01100//Metabolic pathways	None	XP_010272881.1//PREDICTED: histone-lysine N-methyltransferase ASHR1 isoform X1
transcript20593	tr|A0A1U8B1R5|A0A1U8B1R5_NELNU//probable histone-arginine methyltransferase CARM1 isoform X6 {ECO:0000313|RefSeq:XP_010269514.1} OS=Nelumbo nucifera (Sacred lotus) Name=LOC104606146 {ECO:0000313|RefSeq:XP_010269514.1} PE=4	PF02475.17//Met_10//Met-10+ like-protein;PF05175.15//MTS//Methyltransferase small domain;PF05185.17//PRMT5//PRMT5 arginine-N-methyltransferase;PF06325.14//PrmA//Ribosomal protein L11 methyltransferase (PrmA);PF08241.13//Methyltransf_11//Methyltransferase domain;PF13489.7//Methyltransf_23//Methyltransferase domain;PF13649.7//Methyltransf_25//Methyltransferase domain	GO:0016274//protein-arginine N-methyltransferase activity	K05931	None	None	XP_010269514.1//PREDICTED: probable histone-arginine methyltransferase CARM1 isoform X6
transcript21220	tr|A0A1U7ZAA4|A0A1U7ZAA4_NELNU//histone-lysine N-methyltransferase ASHH1 isoform X1 {ECO:0000313|RefSeq:XP_010250432.1} OS=Nelumbo nucifera (Sacred lotus) Name=LOC104592685 {ECO:0000313|RefSeq:XP_010250432.1} PE=4	PF00856.29//SET//SET domain;PF17907.2//AWS//AWS domain	GO:0006355//regulation of transcription, DNA-templated;GO:0005634//nucleus;GO:0000785//chromatin;GO:0046975//histone methyltransferase activity (H3-K36 specific)	None	None	Clathrin coat binding protein/Huntingtin interacting protein HIP1, involved in regulation of endocytosis	XP_010250432.1//PREDICTED: histone-lysine N-methyltransferase ASHH1 isoform X1
transcript21334	tr|A0A1U8BAZ7|A0A1U8BAZ7_NELNU//uncharacterized protein LOC104612687 isoform X1 {ECO:0000313|RefSeq:XP_010278512.1} OS=Nelumbo nucifera (Sacred lotus) Name=LOC104612687 {ECO:0000313|RefSeq:XP_010278512.1} PE=4	PF00856.29//SET//SET domain	GO:0018026//peptidyl-lysine monomethylation;GO:0016279//protein-lysine N-methyltransferase activity	None	None	N-methyltransferase	XP_010278512.1//PREDICTED: uncharacterized protein LOC104612687 isoform X1
transcript21498	tr|A0A7J6WEC7|A0A7J6WEC7_THATH//Protein-lysine N-methyltransferase FRX31_015097 {ECO:0000256|HAMAP-Rule:MF_03188} EC=2.1.1.- {ECO:0000256|HAMAP-Rule:MF_03188} OS=Thalictrum thalictroides (Rue-anemone) (Anemone thalictroides) ORFNames=FRX31_015097 {ECO:0000313|EMBL:KAF5195313.1} PE=3	PF05175.15//MTS//Methyltransferase small domain;PF06325.14//PrmA//Ribosomal protein L11 methyltransferase (PrmA);PF08241.13//Methyltransf_11//Methyltransferase domain;PF08242.13//Methyltransf_12//Methyltransferase domain;PF13489.7//Methyltransf_23//Methyltransferase domain;PF13649.7//Methyltransf_25//Methyltransferase domain;PF13847.7//Methyltransf_31//Methyltransferase domain	GO:0008168//methyltransferase activity;GO:0032259//methylation	K22856	None	None	KAF5195313.1//Eef1a lysine methyltransferase
transcript21726	tr|A0A5P9PAT6|A0A5P9PAT6_9MAGN//Coclaurine N-methyltransferase {ECO:0000313|EMBL:QFU85194.1} EC=2.1.1.140 {ECO:0000313|EMBL:QFU85194.1} Fragment OS=Stephania intermedia Name=CNMT2 {ECO:0000313|EMBL:QFU85194.1} PE=2	PF02353.21//CMAS//Mycolic acid cyclopropane synthetase;PF08241.13//Methyltransf_11//Methyltransferase domain;PF08242.13//Methyltransf_12//Methyltransferase domain;PF13489.7//Methyltransf_23//Methyltransferase domain;PF13649.7//Methyltransf_25//Methyltransferase domain;PF13847.7//Methyltransf_31//Methyltransferase domain	GO:0032259//methylation;GO:0030794//(S)-coclaurine-N-methyltransferase activity	None	None	None	QFU85194.1//coclaurine N-methyltransferase, partial
transcript22356	tr|A0A5B7AL27|A0A5B7AL27_DAVIN//Putative histone-lysine N-methyltransferase ASHR1 isoform X1 {ECO:0000313|EMBL:MPA57502.1} OS=Davidia involucrata (Dove tree) ORFNames=Din_026943 {ECO:0000313|EMBL:MPA57502.1} PE=4	PF00856.29//SET//SET domain;PF01753.19//zf-MYND//MYND finger;PF13424.7//TPR_12//Tetratricopeptide repeat	GO:0008168//methyltransferase activity;GO:0032259//methylation	K11426	ko00310//Lysine degradation;ko01100//Metabolic pathways	None	XP_010272881.1//PREDICTED: histone-lysine N-methyltransferase ASHR1 isoform X1
transcript44818	tr|Q948P7|Q948P7_COPJA//Coclaurine N-methyltransferase {ECO:0000313|EMBL:BAB71802.1} EC=2.1.1.115 {ECO:0000313|EMBL:BAB71802.1} OS=Coptis japonica (Japanese goldthread) Name=cnmt {ECO:0000313|EMBL:BAB71802.1} PE=1	PF01135.20//PCMT//Protein-L-isoaspartate(D-aspartate) O-methyltransferase (PCMT);PF01209.19//Ubie_methyltran//ubiE/COQ5 methyltransferase family;PF02353.21//CMAS//Mycolic acid cyclopropane synthetase;PF02390.18//Methyltransf_4//Putative methyltransferase;PF02475.17//Met_10//Met-10+ like-protein;PF02527.16//GidB//rRNA small subunit methyltransferase G;PF03848.15//TehB//Tellurite resistance protein…	GO:0030776//(RS)-1-benzyl-1,2,3,4-tetrahydroisoquinoline N-methyltransferase activity;GO:0032259//methylation	None	None	None	KAF9616966.1//hypothetical protein IFM89_033036
transcript45032	tr|A0A5P9PAT6|A0A5P9PAT6_9MAGN//Coclaurine N-methyltransferase {ECO:0000313|EMBL:QFU85194.1} EC=2.1.1.140 {ECO:0000313|EMBL:QFU85194.1} Fragment OS=Stephania intermedia Name=CNMT2 {ECO:0000313|EMBL:QFU85194.1} PE=2	PF00891.19//Methyltransf_2//O-methyltransferase domain;PF02353.21//CMAS//Mycolic acid cyclopropane synthetase;PF02390.18//Methyltransf_4//Putative methyltransferase;PF05175.15//MTS//Methyltransferase small domain;PF10294.10//Methyltransf_16//Lysine methyltransferase;PF13489.7//Methyltransf_23//Methyltransferase domain;PF13649.7//Methyltransf_25//Methyltransferase domain;PF13847.7//Methyltransf_31…	GO:0032259//methylation;GO:0030794//(S)-coclaurine-N-methyltransferase activity	None	None	None	QFU85194.1//coclaurine N-methyltransferase, partial
transcript45215	tr|A0A1U8Q3C5|A0A1U8Q3C5_NELNU//uncharacterized protein LOC104596959 isoform X4 {ECO:0000313|RefSeq:XP_010256596.1, ECO:0000313|RefSeq:XP_010256597.1} OS=Nelumbo nucifera (Sacred lotus) ECO:0000313|RefSeq:XP_019053309.1} PE=4	PF10440.10//WIYLD//Ubiquitin-binding WIYLD domain	GO:0018024//histone-lysine N-methyltransferase activity	None	None	None	XP_008785381.1//uncharacterized protein LOC103704034 isoform X1
transcript45732	tr|A0A5P9PAT6|A0A5P9PAT6_9MAGN//Coclaurine N-methyltransferase {ECO:0000313|EMBL:QFU85194.1} EC=2.1.1.140 {ECO:0000313|EMBL:QFU85194.1} Fragment OS=Stephania intermedia Name=CNMT2 {ECO:0000313|EMBL:QFU85194.1} PE=2	PF00398.21//RrnaAD//Ribosomal RNA adenine dimethylase;PF00891.19//Methyltransf_2//O-methyltransferase domain;PF01135.20//PCMT//Protein-L-isoaspartate(D-aspartate) O-methyltransferase (PCMT);PF01189.18//Methyltr_RsmB-F//16S rRNA methyltransferase RsmB/F;PF01209.19//Ubie_methyltran//ubiE/COQ5 methyltransferase family;PF01728.20//FtsJ//FtsJ-like methyltransferase;PF02353.21//CMAS//Mycolic acid cyclo…	GO:0032259//methylation;GO:0030794//(S)-coclaurine-N-methyltransferase activity	None	None	None	QFU85194.1//coclaurine N-methyltransferase, partial
transcript45801	tr|A0A5P9PAT6|A0A5P9PAT6_9MAGN//Coclaurine N-methyltransferase {ECO:0000313|EMBL:QFU85194.1} EC=2.1.1.140 {ECO:0000313|EMBL:QFU85194.1} Fragment OS=Stephania intermedia Name=CNMT2 {ECO:0000313|EMBL:QFU85194.1} PE=2	PF00398.21//RrnaAD//Ribosomal RNA adenine dimethylase;PF00891.19//Methyltransf_2//O-methyltransferase domain;PF01135.20//PCMT//Protein-L-isoaspartate(D-aspartate) O-methyltransferase (PCMT);PF01189.18//Methyltr_RsmB-F//16S rRNA methyltransferase RsmB/F;PF01209.19//Ubie_methyltran//ubiE/COQ5 methyltransferase family;PF02353.21//CMAS//Mycolic acid cyclopropane synthetase;PF02390.18//Methyltransf_4/…	GO:0032259//methylation;GO:0030794//(S)-coclaurine-N-methyltransferase activity	None	None	None	QFU85194.1//coclaurine N-methyltransferase, partial
transcript45854	tr|A0A200PRN4|A0A200PRN4_9MAGN//Protein-lysine N-methyltransferase BVC80_9081g18 {ECO:0000256|HAMAP-Rule:MF_03187} EC=2.1.1.- {ECO:0000256|HAMAP-Rule:MF_03187} OS=Macleaya cordata ORFNames=BVC80_9081g18 {ECO:0000313|EMBL:OVA00863.1} PE=3	PF10237.10//N6-adenineMlase//Probable N6-adenine methyltransferase	GO:0005737//cytoplasm;GO:0003676//nucleic acid binding;GO:0016279//protein-lysine N-methyltransferase activity	K22855	None	None	OVA00863.1//DNA methylase
transcript46226	tr|A0A5P9PAT6|A0A5P9PAT6_9MAGN//Coclaurine N-methyltransferase {ECO:0000313|EMBL:QFU85194.1} EC=2.1.1.140 {ECO:0000313|EMBL:QFU85194.1} Fragment OS=Stephania intermedia Name=CNMT2 {ECO:0000313|EMBL:QFU85194.1} PE=2	PF00891.19//Methyltransf_2//O-methyltransferase domain;PF01135.20//PCMT//Protein-L-isoaspartate(D-aspartate) O-methyltransferase (PCMT);PF01189.18//Methyltr_RsmB-F//16S rRNA methyltransferase RsmB/F;PF01209.19//Ubie_methyltran//ubiE/COQ5 methyltransferase family;PF01728.20//FtsJ//FtsJ-like methyltransferase;PF02353.21//CMAS//Mycolic acid cyclopropane synthetase;PF02390.18//Methyltransf_4//Putativ…	GO:0032259//methylation;GO:0030794//(S)-coclaurine-N-methyltransferase activity	None	None	None	QFU85194.1//coclaurine N-methyltransferase, partial
transcript46588	tr|A0A200PP04|A0A200PP04_9MAGN//Nicotinamide N-methyltransferase-like {ECO:0000313|EMBL:OUZ99932.1} OS=Macleaya cordata ORFNames=BVC80_9069g41 {ECO:0000313|EMBL:OUZ99932.1} PE=4	PF10294.10//Methyltransf_16//Lysine methyltransferase	GO:0008276//protein methyltransferase activity	K23040	None	None	OUZ99932.1//Nicotinamide N-methyltransferase-like
transcript46595	tr|A0A5P9PAT6|A0A5P9PAT6_9MAGN//Coclaurine N-methyltransferase {ECO:0000313|EMBL:QFU85194.1} EC=2.1.1.140 {ECO:0000313|EMBL:QFU85194.1} Fragment OS=Stephania intermedia Name=CNMT2 {ECO:0000313|EMBL:QFU85194.1} PE=2	PF00891.19//Methyltransf_2//O-methyltransferase domain;PF01135.20//PCMT//Protein-L-isoaspartate(D-aspartate) O-methyltransferase (PCMT);PF01209.19//Ubie_methyltran//ubiE/COQ5 methyltransferase family;PF02353.21//CMAS//Mycolic acid cyclopropane synthetase;PF02390.18//Methyltransf_4//Putative methyltransferase;PF02527.16//GidB//rRNA small subunit methyltransferase G;PF03848.15//TehB//Tellurite resi…	GO:0032259//methylation;GO:0030794//(S)-coclaurine-N-methyltransferase activity	None	None	None	QFU85194.1//coclaurine N-methyltransferase, partial
transcript47062	tr|A0A5P9PAT6|A0A5P9PAT6_9MAGN//Coclaurine N-methyltransferase {ECO:0000313|EMBL:QFU85194.1} EC=2.1.1.140 {ECO:0000313|EMBL:QFU85194.1} Fragment OS=Stephania intermedia Name=CNMT2 {ECO:0000313|EMBL:QFU85194.1} PE=2	PF00398.21//RrnaAD//Ribosomal RNA adenine dimethylase;PF00891.19//Methyltransf_2//O-methyltransferase domain;PF01135.20//PCMT//Protein-L-isoaspartate(D-aspartate) O-methyltransferase (PCMT);PF01189.18//Methyltr_RsmB-F//16S rRNA methyltransferase RsmB/F;PF01209.19//Ubie_methyltran//ubiE/COQ5 methyltransferase family;PF01728.20//FtsJ//FtsJ-like methyltransferase;PF02353.21//CMAS//Mycolic acid cyclo…	GO:0032259//methylation;GO:0030794//(S)-coclaurine-N-methyltransferase activity	None	None	None	QFU85194.1//coclaurine N-methyltransferase, partial
transcript48453	tr|A0A1U8ASX3|A0A1U8ASX3_NELNU//probable histone-arginine methyltransferase CARM1 isoform X7 {ECO:0000313|RefSeq:XP_010269515.1} OS=Nelumbo nucifera (Sacred lotus) Name=LOC104606146 {ECO:0000313|RefSeq:XP_010269515.1} PE=4	None	GO:0016274//protein-arginine N-methyltransferase activity	K05931	None	None	XP_010269515.1//PREDICTED: probable histone-arginine methyltransferase CARM1 isoform X7
transcript48558	tr|A0A200PVP7|A0A200PVP7_9MAGN//SET domain {ECO:0000313|EMBL:OVA02297.1} OS=Macleaya cordata ORFNames=BVC80_9099g95 {ECO:0000313|EMBL:OVA02297.1} PE=4	PF00856.29//SET//SET domain	GO:0018024//histone-lysine N-methyltransferase activity;GO:0005634//nucleus;GO:0008270//zinc ion binding	K11420	ko00310//Lysine degradation;ko01100//Metabolic pathways	None	OVA02297.1//SET domain
transcript50549	tr|A0A200Q017|A0A200Q017_9MAGN//Nicotinamide N-methyltransferase-like {ECO:0000313|EMBL:OVA03812.1} OS=Macleaya cordata ORFNames=BVC80_1695g11 {ECO:0000313|EMBL:OVA03812.1} PE=4	PF10294.10//Methyltransf_16//Lysine methyltransferase	GO:0008168//methyltransferase activity;GO:0032259//methylation	K23151	None	None	KAF9618490.1//hypothetical protein IFM89_001891
transcript51002	tr|A0A1Q3BD52|A0A1Q3BD52_CEPFO//Protein arginine N-methyltransferase 2 {ECO:0000256|ARBA:ARBA00018778} Protein-arginine N5-methyltransferase {ECO:0000256|ARBA:ARBA00015541} Type IV protein arginine N-methyltransferase {ECO:0000256|ARBA:ARBA00019512} OS=Cephalotus follicularis (Albany pitcher plant) ORFNames=CFOL_v3_09452 {ECO:0000313|EMBL:GAV65940.1} PE=4	PF00023.31//Ank//Ankyrin repeat;PF12796.8//Ank_2//Ankyrin repeats (3 copies);PF13606.7//Ank_3//Ankyrin repeat;PF13637.7//Ank_4//Ankyrin repeats (many copies);PF13649.7//Methyltransf_25//Methyltransferase domain;PF13857.7//Ank_5//Ankyrin repeats (many copies)	GO:0005737//cytoplasm;GO:0005634//nucleus;GO:0016274//protein-arginine N-methyltransferase activity	K18477	None	None	KAF3975041.1//hypothetical protein CMV_001693
transcript51258	tr|A0A0J8E1K1|A0A0J8E1K1_BETVV//WIYLD domain-containing protein {ECO:0000259|Pfam:PF10440} OS=Beta vulgaris subsp. vulgaris (Beet) ORFNames=BVRB_7g179920 {ECO:0000313|EMBL:KMS96985.1} PE=4	PF10440.10//WIYLD//Ubiquitin-binding WIYLD domain	GO:0018024//histone-lysine N-methyltransferase activity	None	None	None	XP_010696410.1//PREDICTED: uncharacterized protein LOC104908938 isoform X2
transcript51344	tr|A0A200Q954|A0A200Q954_9MAGN//Nicotinamide N-methyltransferase-like {ECO:0000313|EMBL:OVA06954.1} OS=Macleaya cordata ORFNames=BVC80_1731g30 {ECO:0000313|EMBL:OVA06954.1} PE=4	PF10294.10//Methyltransf_16//Lysine methyltransferase;PF13489.7//Methyltransf_23//Methyltransferase domain;PF13847.7//Methyltransf_31//Methyltransferase domain	GO:0008168//methyltransferase activity;GO:0032259//methylation	K21806	None	None	OVA06954.1//Nicotinamide N-methyltransferase-like
transcript5135	tr|A0A200QLE2|A0A200QLE2_9MAGN//SET domain {ECO:0000313|EMBL:OVA11306.1} OS=Macleaya cordata ORFNames=BVC80_1587g38 {ECO:0000313|EMBL:OVA11306.1} PE=4	PF00856.29//SET//SET domain;PF02182.18//SAD_SRA//SAD/SRA domain;PF05033.17//Pre-SET//Pre-SET motif	GO:0018024//histone-lysine N-methyltransferase activity;GO:0005634//nucleus;GO:0008270//zinc ion binding	K11420	ko00310//Lysine degradation;ko01100//Metabolic pathways	None	OVA11306.1//SET domain
transcript6606	tr|A0A2G5EBW0|A0A2G5EBW0_AQUCA//Uncharacterized protein {ECO:0000313|EMBL:PIA53258.1} OS=Aquilegia coerulea (Rocky mountain columbine) ORFNames=AQUCO_00900084v1 {ECO:0000313|EMBL:PIA53258.1} PE=4	PF00856.29//SET//SET domain;PF02182.18//SAD_SRA//SAD/SRA domain;PF05033.17//Pre-SET//Pre-SET motif	GO:0018024//histone-lysine N-methyltransferase activity;GO:0005634//nucleus;GO:0008270//zinc ion binding	K11420	ko00310//Lysine degradation;ko01100//Metabolic pathways	None	PIA53258.1//hypothetical protein AQUCO_00900084v1
transcript7943	tr|A0A200PVP7|A0A200PVP7_9MAGN//SET domain {ECO:0000313|EMBL:OVA02297.1} OS=Macleaya cordata ORFNames=BVC80_9099g95 {ECO:0000313|EMBL:OVA02297.1} PE=4	PF00856.29//SET//SET domain;PF02182.18//SAD_SRA//SAD/SRA domain;PF05033.17//Pre-SET//Pre-SET motif	GO:0018024//histone-lysine N-methyltransferase activity;GO:0005634//nucleus;GO:0008270//zinc ion binding	K11420	ko00310//Lysine degradation;ko01100//Metabolic pathways	None	OVA02297.1//SET domain
transcript8254	tr|A0A200R777|A0A200R777_9MAGN//Protein arginine N-methyltransferase {ECO:0000313|EMBL:OVA18526.1} OS=Macleaya cordata ORFNames=BVC80_1831g50 {ECO:0000313|EMBL:OVA18526.1} PE=4	PF12756.8//zf-C2H2_2//C2H2 type zinc-finger (2 copies)	GO:0016274//protein-arginine N-methyltransferase activity	K11436	None	None	KAF8395717.1//hypothetical protein HHK36_019667
transcript8264	tr|A0A2G5EBW0|A0A2G5EBW0_AQUCA//Uncharacterized protein {ECO:0000313|EMBL:PIA53258.1} OS=Aquilegia coerulea (Rocky mountain columbine) ORFNames=AQUCO_00900084v1 {ECO:0000313|EMBL:PIA53258.1} PE=4	PF00856.29//SET//SET domain;PF02182.18//SAD_SRA//SAD/SRA domain;PF05033.17//Pre-SET//Pre-SET motif	GO:0018024//histone-lysine N-methyltransferase activity;GO:0005634//nucleus;GO:0008270//zinc ion binding	K11420	ko00310//Lysine degradation;ko01100//Metabolic pathways	None	PIA53258.1//hypothetical protein AQUCO_00900084v1
transcript9332	tr|A0A2P6SB46|A0A2P6SB46_ROSCH//Putative histone-lysine N-methyltransferase chromatin remodeling SET family {ECO:0000313|EMBL:PRQ55879.1} EC=2.1.1.43 {ECO:0000313|EMBL:PRQ55879.1} OS=Rosa chinensis (China rose) ORFNames=RchiOBHm_Chr1g0329481 {ECO:0000313|EMBL:PRQ55879.1} PE=4	PF10551.10//MULE//MULE transposase domain	GO:0018024//histone-lysine N-methyltransferase activity;GO:0005634//nucleus	None	None	None	XP_015381466.1//protein FAR1-RELATED SEQUENCE 5-like
transcript9878	tr|A0A1U8AF95|A0A1U8AF95_NELNU//protein arginine N-methyltransferase 7 isoform X1 {ECO:0000313|RefSeq:XP_010264283.1} OS=Nelumbo nucifera (Sacred lotus) Name=LOC104602340 {ECO:0000313|RefSeq:XP_010264283.1} PE=4	PF06325.14//PrmA//Ribosomal protein L11 methyltransferase (PrmA)	GO:0035241//protein-arginine omega-N monomethyltransferase activity	K11438	None	Arginine N-methyltransferase	XP_010264283.1//PREDICTED: protein arginine N-methyltransferase 7 isoform X1
transcript27369	tr|A0A200RAN0|A0A200RAN0_9MAGN//SET domain {ECO:0000313|EMBL:OVA19761.1} OS=Macleaya cordata ORFNames=BVC80_9059g88 {ECO:0000313|EMBL:OVA19761.1} PE=4	PF00856.29//SET//SET domain;PF09273.12//Rubis-subs-bind//Rubisco LSMT substrate-binding	GO:0030785//[ribulose-bisphosphate carboxylase]-lysine N-methyltransferase activity;GO:0016279//protein-lysine N-methyltransferase activity;GO:0009507//chloroplast	K19199	None	None	OVA19761.1//SET domain
transcript27628	tr|A0A200QLE2|A0A200QLE2_9MAGN//SET domain {ECO:0000313|EMBL:OVA11306.1} OS=Macleaya cordata ORFNames=BVC80_1587g38 {ECO:0000313|EMBL:OVA11306.1} PE=4	PF00856.29//SET//SET domain;PF02182.18//SAD_SRA//SAD/SRA domain;PF05033.17//Pre-SET//Pre-SET motif	GO:0018024//histone-lysine N-methyltransferase activity;GO:0005634//nucleus;GO:0008270//zinc ion binding	K11420	ko00310//Lysine degradation;ko01100//Metabolic pathways	None	OVA11306.1//SET domain
transcript27949	tr|A0A1U8AK33|A0A1U8AK33_NELNU//histone-lysine N-methyltransferase ATX5-like {ECO:0000313|RefSeq:XP_010267648.1, ECO:0000313|RefSeq:XP_010267649.1} OS=Nelumbo nucifera (Sacred lotus) ECO:0000313|RefSeq:XP_010267649.1} PE=3	None	GO:0008168//methyltransferase activity;GO:0005634//nucleus;GO:0046872//metal ion binding;GO:0032259//methylation	None	None	Histone H3 (Lys4) methyltransferase complex, subunit SET1 and related methyltransferases;Histone H3 (Lys4) methyltransferase complex, subunit SET1 and related methyltransferases	DAD17889.1//TPA_asm: hypothetical protein HUJ06_019352
transcript28436	tr|A0A1U8ABT6|A0A1U8ABT6_NELNU//protein arginine N-methyltransferase 7 isoform X3 {ECO:0000313|RefSeq:XP_010264285.1} OS=Nelumbo nucifera (Sacred lotus) Name=LOC104602340 {ECO:0000313|RefSeq:XP_010264285.1} PE=4	PF06325.14//PrmA//Ribosomal protein L11 methyltransferase (PrmA)	GO:0016274//protein-arginine N-methyltransferase activity	K11438	None	None	XP_010264285.1//PREDICTED: protein arginine N-methyltransferase 7 isoform X3
transcript28922	tr|A0A200RAN0|A0A200RAN0_9MAGN//SET domain {ECO:0000313|EMBL:OVA19761.1} OS=Macleaya cordata ORFNames=BVC80_9059g88 {ECO:0000313|EMBL:OVA19761.1} PE=4	PF00856.29//SET//SET domain;PF09273.12//Rubis-subs-bind//Rubisco LSMT substrate-binding	GO:0030785//[ribulose-bisphosphate carboxylase]-lysine N-methyltransferase activity;GO:0016279//protein-lysine N-methyltransferase activity;GO:0009507//chloroplast	K19199	None	None	OVA19761.1//SET domain
transcript29092	tr|D7T9R5|D7T9R5_VITVI//SET domain-containing protein {ECO:0000259|PROSITE:PS50280} OS=Vitis vinifera (Grape) OrderedLocusNames=VIT_01s0011g01080 {ECO:0000313|EMBL:CBI27237.3} PE=4	PF00856.29//SET//SET domain;PF09273.12//Rubis-subs-bind//Rubisco LSMT substrate-binding	GO:0009534//chloroplast thylakoid;GO:0000427//plastid-encoded plastid RNA polymerase complex;GO:0016279//protein-lysine N-methyltransferase activity;GO:0009508//plastid chromosome;GO:0018026//peptidyl-lysine monomethylation;GO:0009416//response to light stimulus;GO:0042644//chloroplast nucleoid;GO:0010027//thylakoid membrane organization;GO:0009658//chloroplast organization;GO:0042793//plastid tr…	None	None	None	XP_034700944.1//protein PLASTID TRANSCRIPTIONALLY ACTIVE 14 isoform X4
transcript29166	tr|A0A2G5EBW0|A0A2G5EBW0_AQUCA//Uncharacterized protein {ECO:0000313|EMBL:PIA53258.1} OS=Aquilegia coerulea (Rocky mountain columbine) ORFNames=AQUCO_00900084v1 {ECO:0000313|EMBL:PIA53258.1} PE=4	PF00856.29//SET//SET domain;PF02182.18//SAD_SRA//SAD/SRA domain;PF05033.17//Pre-SET//Pre-SET motif	GO:0018024//histone-lysine N-methyltransferase activity;GO:0005634//nucleus;GO:0008270//zinc ion binding	K11420	ko00310//Lysine degradation;ko01100//Metabolic pathways	None	PIA53258.1//hypothetical protein AQUCO_00900084v1
transcript29622	tr|A0A200QP28|A0A200QP28_9MAGN//SET domain {ECO:0000313|EMBL:OVA12221.1} OS=Macleaya cordata ORFNames=BVC80_1777g45 {ECO:0000313|EMBL:OVA12221.1} PE=4	PF09273.12//Rubis-subs-bind//Rubisco LSMT substrate-binding	GO:0030785//[ribulose-bisphosphate carboxylase]-lysine N-methyltransferase activity;GO:0016279//protein-lysine N-methyltransferase activity;GO:0009507//chloroplast	K00592	None	None	KAF9624831.1//hypothetical protein IFM89_014216
transcript29640	tr|A0A2R6P2S7|A0A2R6P2S7_ACTCC//Histone-lysine N-methyltransferase {ECO:0000313|EMBL:PSR84590.1} OS=Actinidia chinensis var. chinensis (Chinese soft-hair kiwi) ORFNames=CEY00_Acc32675 {ECO:0000313|EMBL:PSR84590.1} PE=4	PF00856.29//SET//SET domain	GO:0008168//methyltransferase activity;GO:0032259//methylation	K11426	ko00310//Lysine degradation;ko01100//Metabolic pathways	None	PSR84590.1//Histone-lysine N-methyltransferase
transcript29773	tr|A0A1U7ZT34|A0A1U7ZT34_NELNU//histone-lysine N-methyltransferase ASHH3 isoform X1 {ECO:0000313|RefSeq:XP_010251458.1, ECO:0000313|RefSeq:XP_010251459.1} OS=Nelumbo nucifera (Sacred lotus) ECO:0000313|RefSeq:XP_010251459.1} PE=3	PF00856.29//SET//SET domain;PF17907.2//AWS//AWS domain	GO:0006355//regulation of transcription, DNA-templated;GO:0005634//nucleus;GO:0000785//chromatin;GO:0046975//histone methyltransferase activity (H3-K36 specific)	K11423	ko00310//Lysine degradation;ko01100//Metabolic pathways	Transcription factor NSD1 and related SET domain proteins	XP_010251458.1//PREDICTED: histone-lysine N-methyltransferase ASHH3 isoform X1
transcript29941	tr|A0A1U7ZAA4|A0A1U7ZAA4_NELNU//histone-lysine N-methyltransferase ASHH1 isoform X1 {ECO:0000313|RefSeq:XP_010250432.1} OS=Nelumbo nucifera (Sacred lotus) Name=LOC104592685 {ECO:0000313|RefSeq:XP_010250432.1} PE=4	PF00856.29//SET//SET domain;PF17907.2//AWS//AWS domain	GO:0006355//regulation of transcription, DNA-templated;GO:0005634//nucleus;GO:0000785//chromatin;GO:0046975//histone methyltransferase activity (H3-K36 specific)	None	None	Clathrin coat binding protein/Huntingtin interacting protein HIP1, involved in regulation of endocytosis	XP_010250432.1//PREDICTED: histone-lysine N-methyltransferase ASHH1 isoform X1
transcript30423	tr|A0A200RAN0|A0A200RAN0_9MAGN//SET domain {ECO:0000313|EMBL:OVA19761.1} OS=Macleaya cordata ORFNames=BVC80_9059g88 {ECO:0000313|EMBL:OVA19761.1} PE=4	PF00856.29//SET//SET domain;PF09273.12//Rubis-subs-bind//Rubisco LSMT substrate-binding	GO:0030785//[ribulose-bisphosphate carboxylase]-lysine N-methyltransferase activity;GO:0016279//protein-lysine N-methyltransferase activity;GO:0009507//chloroplast	K19199	None	None	OVA19761.1//SET domain
transcript3056	tr|A0A1U8APQ5|A0A1U8APQ5_NELNU//probable inactive histone-lysine N-methyltransferase SUVR2 {ECO:0000313|RefSeq:XP_010264894.1} OS=Nelumbo nucifera (Sacred lotus) Name=LOC104602780 {ECO:0000313|RefSeq:XP_010264894.1} PE=4	PF00856.29//SET//SET domain;PF05033.17//Pre-SET//Pre-SET motif;PF10440.10//WIYLD//Ubiquitin-binding WIYLD domain	GO:0018024//histone-lysine N-methyltransferase activity;GO:0005634//nucleus;GO:0008270//zinc ion binding	None	None	Histone H3 (Lys9) methyltransferase SUV39H1/Clr4, required for transcriptional silencing;Histone H3 (Lys9) methyltransferase SUV39H1/Clr4, required for transcriptional silencing	XP_010264894.1//PREDICTED: probable inactive histone-lysine N-methyltransferase SUVR2
transcript3117	tr|A0A1U8AK33|A0A1U8AK33_NELNU//histone-lysine N-methyltransferase ATX5-like {ECO:0000313|RefSeq:XP_010267648.1, ECO:0000313|RefSeq:XP_010267649.1} OS=Nelumbo nucifera (Sacred lotus) ECO:0000313|RefSeq:XP_010267649.1} PE=3	PF00628.30//PHD//PHD-finger;PF00855.18//PWWP//PWWP domain;PF00856.29//SET//SET domain;PF13771.7//zf-HC5HC2H//PHD-like zinc-binding domain;PF13831.7//PHD_2//PHD-finger;PF13832.7//zf-HC5HC2H_2//PHD-zinc-finger like domain	GO:0008168//methyltransferase activity;GO:0005634//nucleus;GO:0046872//metal ion binding;GO:0032259//methylation	None	None	Histone H3 (Lys4) methyltransferase complex, subunit SET1 and related methyltransferases;Histone H3 (Lys4) methyltransferase complex, subunit SET1 and related methyltransferases	XP_010267648.1//PREDICTED: histone-lysine N-methyltransferase ATX5-like
transcript31257	tr|A0A200PMF6|A0A200PMF6_9MAGN//SET domain {ECO:0000313|EMBL:OUZ99390.1} OS=Macleaya cordata ORFNames=BVC80_8533g8 {ECO:0000313|EMBL:OUZ99390.1} PE=4	PF00856.29//SET//SET domain;PF09273.12//Rubis-subs-bind//Rubisco LSMT substrate-binding	GO:0008168//methyltransferase activity;GO:0032259//methylation	None	None	None	XP_023922521.1//histone-lysine N-methyltransferase setd3
transcript31706	tr|A0A5P9PAN8|A0A5P9PAN8_9MAGN//Coclaurine N-methyltransferase {ECO:0000313|EMBL:QFU85193.1} EC=2.1.1.140 {ECO:0000313|EMBL:QFU85193.1} Fragment OS=Stephania intermedia Name=CNMT1 {ECO:0000313|EMBL:QFU85193.1} PE=2	PF02353.21//CMAS//Mycolic acid cyclopropane synthetase;PF05175.15//MTS//Methyltransferase small domain;PF07021.13//MetW//Methionine biosynthesis protein MetW;PF08241.13//Methyltransf_11//Methyltransferase domain;PF08242.13//Methyltransf_12//Methyltransferase domain;PF13489.7//Methyltransf_23//Methyltransferase domain;PF13649.7//Methyltransf_25//Methyltransferase domain;PF13847.7//Methyltransf_31/…	GO:0032259//methylation;GO:0030794//(S)-coclaurine-N-methyltransferase activity;GO:0008610//lipid biosynthetic process	None	None	None	QFU85193.1//coclaurine N-methyltransferase, partial
transcript31992	tr|D7T9R5|D7T9R5_VITVI//SET domain-containing protein {ECO:0000259|PROSITE:PS50280} OS=Vitis vinifera (Grape) OrderedLocusNames=VIT_01s0011g01080 {ECO:0000313|EMBL:CBI27237.3} PE=4	PF00856.29//SET//SET domain;PF09273.12//Rubis-subs-bind//Rubisco LSMT substrate-binding	GO:0009534//chloroplast thylakoid;GO:0000427//plastid-encoded plastid RNA polymerase complex;GO:0016279//protein-lysine N-methyltransferase activity;GO:0009508//plastid chromosome;GO:0018026//peptidyl-lysine monomethylation;GO:0009416//response to light stimulus;GO:0042644//chloroplast nucleoid;GO:0010027//thylakoid membrane organization;GO:0009658//chloroplast organization;GO:0042793//plastid tr…	None	None	None	XP_034700944.1//protein PLASTID TRANSCRIPTIONALLY ACTIVE 14 isoform X4
transcript32156	tr|B9T1H8|B9T1H8_RICCO//Phosphoethanolamine n-methyltransferase, putative {ECO:0000313|EMBL:EEF30287.1} EC=2.1.1.103 {ECO:0000313|EMBL:EEF30287.1} OS=Ricinus communis (Castor bean) ORFNames=RCOM_0161380 {ECO:0000313|EMBL:EEF30287.1} PE=4	PF00398.21//RrnaAD//Ribosomal RNA adenine dimethylase;PF00891.19//Methyltransf_2//O-methyltransferase domain;PF01135.20//PCMT//Protein-L-isoaspartate(D-aspartate) O-methyltransferase (PCMT);PF01209.19//Ubie_methyltran//ubiE/COQ5 methyltransferase family;PF01728.20//FtsJ//FtsJ-like methyltransferase;PF01739.19//CheR//CheR methyltransferase, SAM binding domain;PF02353.21//CMAS//Mycolic acid cyclopr…	GO:0032259//methylation;GO:0006656//phosphatidylcholine biosynthetic process;GO:0000234//phosphoethanolamine N-methyltransferase activity	K05929	ko00564//Glycerophospholipid metabolism	SAM-dependent methyltransferases;SAM-dependent methyltransferases	XP_002532097.1//phosphomethylethanolamine N-methyltransferase isoform X2
transcript32547	tr|A0A1U7YQ40|A0A1U7YQ40_NELNU//histone-lysine N-methyltransferase ATXR2 isoform X1 {ECO:0000313|RefSeq:XP_010240962.1} OS=Nelumbo nucifera (Sacred lotus) Name=LOC104585696 {ECO:0000313|RefSeq:XP_010240962.1} PE=4	PF00856.29//SET//SET domain;PF01753.19//zf-MYND//MYND finger	GO:0008168//methyltransferase activity;GO:0032259//methylation	None	None	Predicted histone tail methylase containing SET domain	XP_010240962.1//PREDICTED: histone-lysine N-methyltransferase ATXR2 isoform X1
transcript14691	tr|A0A2G5DKP0|A0A2G5DKP0_AQUCA//Protein arginine N-methyltransferase {ECO:0000256|PIRNR:PIRNR015894} OS=Aquilegia coerulea (Rocky mountain columbine) ORFNames=AQUCO_01800245v1 {ECO:0000313|EMBL:PIA44062.1} PE=3	PF02475.17//Met_10//Met-10+ like-protein;PF05185.17//PRMT5//PRMT5 arginine-N-methyltransferase;PF13649.7//Methyltransf_25//Methyltransferase domain;PF13847.7//Methyltransf_31//Methyltransferase domain;PF17285.3//PRMT5_TIM//PRMT5 TIM barrel domain;PF17286.3//PRMT5_C//PRMT5 oligomerisation domain	GO:0016274//protein-arginine N-methyltransferase activity	K02516	ko03013//RNA transport	None	PIA44062.1//hypothetical protein AQUCO_01800245v1
transcript1584	tr|A0A200QLE2|A0A200QLE2_9MAGN//SET domain {ECO:0000313|EMBL:OVA11306.1} OS=Macleaya cordata ORFNames=BVC80_1587g38 {ECO:0000313|EMBL:OVA11306.1} PE=4	PF00856.29//SET//SET domain;PF02182.18//SAD_SRA//SAD/SRA domain;PF05033.17//Pre-SET//Pre-SET motif	GO:0018024//histone-lysine N-methyltransferase activity;GO:0005634//nucleus;GO:0008270//zinc ion binding	K11420	ko00310//Lysine degradation;ko01100//Metabolic pathways	None	OVA11306.1//SET domain
transcript16023	tr|A0A5B7C562|A0A5B7C562_DAVIN//Uncharacterized protein {ECO:0000313|EMBL:MPA74473.1} OS=Davidia involucrata (Dove tree) ORFNames=Din_043914 {ECO:0000313|EMBL:MPA74473.1} PE=4	None	None	None	None	None	PSR90117.1//Histone-lysine N-methyltransferase
transcript16654	tr|A0A2G5EBW0|A0A2G5EBW0_AQUCA//Uncharacterized protein {ECO:0000313|EMBL:PIA53258.1} OS=Aquilegia coerulea (Rocky mountain columbine) ORFNames=AQUCO_00900084v1 {ECO:0000313|EMBL:PIA53258.1} PE=4	PF00856.29//SET//SET domain;PF02182.18//SAD_SRA//SAD/SRA domain;PF05033.17//Pre-SET//Pre-SET motif	GO:0018024//histone-lysine N-methyltransferase activity;GO:0005634//nucleus;GO:0008270//zinc ion binding	K11420	ko00310//Lysine degradation;ko01100//Metabolic pathways	None	PIA53258.1//hypothetical protein AQUCO_00900084v1
transcript17487	tr|A0A1U8AK33|A0A1U8AK33_NELNU//histone-lysine N-methyltransferase ATX5-like {ECO:0000313|RefSeq:XP_010267648.1, ECO:0000313|RefSeq:XP_010267649.1} OS=Nelumbo nucifera (Sacred lotus) ECO:0000313|RefSeq:XP_010267649.1} PE=3	PF00628.30//PHD//PHD-finger;PF00856.29//SET//SET domain;PF01342.22//SAND//SAND domain;PF13771.7//zf-HC5HC2H//PHD-like zinc-binding domain;PF13831.7//PHD_2//PHD-finger;PF13832.7//zf-HC5HC2H_2//PHD-zinc-finger like domain	GO:0008168//methyltransferase activity;GO:0005634//nucleus;GO:0046872//metal ion binding;GO:0032259//methylation	None	None	Histone H3 (Lys4) methyltransferase complex, subunit SET1 and related methyltransferases;Histone H3 (Lys4) methyltransferase complex, subunit SET1 and related methyltransferases	XP_010267648.1//PREDICTED: histone-lysine N-methyltransferase ATX5-like
transcript52310	tr|A0A5P9PAT6|A0A5P9PAT6_9MAGN//Coclaurine N-methyltransferase {ECO:0000313|EMBL:QFU85194.1} EC=2.1.1.140 {ECO:0000313|EMBL:QFU85194.1} Fragment OS=Stephania intermedia Name=CNMT2 {ECO:0000313|EMBL:QFU85194.1} PE=2	None	GO:0032259//methylation;GO:0030794//(S)-coclaurine-N-methyltransferase activity	None	None	None	QFU85194.1//coclaurine N-methyltransferase, partial
transcript52731	tr|A0A1U8B7C0|A0A1U8B7C0_NELNU//protein N-lysine methyltransferase METTL21A {ECO:0000313|RefSeq:XP_010271830.1} OS=Nelumbo nucifera (Sacred lotus) Name=LOC104607808 {ECO:0000313|RefSeq:XP_010271830.1} PE=4	PF03602.16//Cons_hypoth95//Conserved hypothetical protein 95;PF05175.15//MTS//Methyltransferase small domain;PF10294.10//Methyltransf_16//Lysine methyltransferase	GO:0005634//nucleus;GO:0008276//protein methyltransferase activity	None	None	None	XP_039136743.1//protein-lysine N-methyltransferase EFM3 isoform X1
transcript54238	tr|A0A200Q017|A0A200Q017_9MAGN//Nicotinamide N-methyltransferase-like {ECO:0000313|EMBL:OVA03812.1} OS=Macleaya cordata ORFNames=BVC80_1695g11 {ECO:0000313|EMBL:OVA03812.1} PE=4	PF10294.10//Methyltransf_16//Lysine methyltransferase	GO:0008168//methyltransferase activity;GO:0032259//methylation	K23151	None	None	KAF9618490.1//hypothetical protein IFM89_001891
transcript54461	tr|A0A1U8B7C0|A0A1U8B7C0_NELNU//protein N-lysine methyltransferase METTL21A {ECO:0000313|RefSeq:XP_010271830.1} OS=Nelumbo nucifera (Sacred lotus) Name=LOC104607808 {ECO:0000313|RefSeq:XP_010271830.1} PE=4	PF01234.18//NNMT_PNMT_TEMT//NNMT/PNMT/TEMT family;PF03602.16//Cons_hypoth95//Conserved hypothetical protein 95;PF05175.15//MTS//Methyltransferase small domain;PF10294.10//Methyltransf_16//Lysine methyltransferase	GO:0005634//nucleus;GO:0008276//protein methyltransferase activity	None	None	None	XP_039136743.1//protein-lysine N-methyltransferase EFM3 isoform X1
transcript55569	tr|A0A5P9PAT6|A0A5P9PAT6_9MAGN//Coclaurine N-methyltransferase {ECO:0000313|EMBL:QFU85194.1} EC=2.1.1.140 {ECO:0000313|EMBL:QFU85194.1} Fragment OS=Stephania intermedia Name=CNMT2 {ECO:0000313|EMBL:QFU85194.1} PE=2	PF00891.19//Methyltransf_2//O-methyltransferase domain;PF01135.20//PCMT//Protein-L-isoaspartate(D-aspartate) O-methyltransferase (PCMT);PF01209.19//Ubie_methyltran//ubiE/COQ5 methyltransferase family;PF02353.21//CMAS//Mycolic acid cyclopropane synthetase;PF02390.18//Methyltransf_4//Putative methyltransferase;PF02527.16//GidB//rRNA small subunit methyltransferase G;PF03848.15//TehB//Tellurite resi…	GO:0032259//methylation;GO:0030794//(S)-coclaurine-N-methyltransferase activity	None	None	None	QFU85194.1//coclaurine N-methyltransferase, partial
transcript5887	tr|A0A200QLE2|A0A200QLE2_9MAGN//SET domain {ECO:0000313|EMBL:OVA11306.1} OS=Macleaya cordata ORFNames=BVC80_1587g38 {ECO:0000313|EMBL:OVA11306.1} PE=4	PF00856.29//SET//SET domain;PF02182.18//SAD_SRA//SAD/SRA domain;PF05033.17//Pre-SET//Pre-SET motif	GO:0018024//histone-lysine N-methyltransferase activity;GO:0005634//nucleus;GO:0008270//zinc ion binding	K11420	ko00310//Lysine degradation;ko01100//Metabolic pathways	None	OVA11306.1//SET domain
transcript5904	tr|A0A200QTL0|A0A200QTL0_9MAGN//SET domain {ECO:0000313|EMBL:OVA13806.1} OS=Macleaya cordata ORFNames=BVC80_1769g67 {ECO:0000313|EMBL:OVA13806.1} PE=4	PF00856.29//SET//SET domain;PF02182.18//SAD_SRA//SAD/SRA domain;PF05033.17//Pre-SET//Pre-SET motif	GO:0018024//histone-lysine N-methyltransferase activity;GO:0005634//nucleus;GO:0008270//zinc ion binding	K11420	ko00310//Lysine degradation;ko01100//Metabolic pathways	None	OVA13806.1//SET domain
transcript10655	tr|A0A200QLE2|A0A200QLE2_9MAGN//SET domain {ECO:0000313|EMBL:OVA11306.1} OS=Macleaya cordata ORFNames=BVC80_1587g38 {ECO:0000313|EMBL:OVA11306.1} PE=4	PF00856.29//SET//SET domain;PF02182.18//SAD_SRA//SAD/SRA domain;PF05033.17//Pre-SET//Pre-SET motif	GO:0018024//histone-lysine N-methyltransferase activity;GO:0005634//nucleus;GO:0008270//zinc ion binding	K11420	ko00310//Lysine degradation;ko01100//Metabolic pathways	None	OVA11306.1//SET domain
transcript11631	tr|A0A200PVP7|A0A200PVP7_9MAGN//SET domain {ECO:0000313|EMBL:OVA02297.1} OS=Macleaya cordata ORFNames=BVC80_9099g95 {ECO:0000313|EMBL:OVA02297.1} PE=4	PF00856.29//SET//SET domain;PF02182.18//SAD_SRA//SAD/SRA domain;PF05033.17//Pre-SET//Pre-SET motif	GO:0018024//histone-lysine N-methyltransferase activity;GO:0005634//nucleus;GO:0008270//zinc ion binding	K11420	ko00310//Lysine degradation;ko01100//Metabolic pathways	None	OVA02297.1//SET domain
transcript12432	tr|A0A7J6VN72|A0A7J6VN72_THATH//Histone-lysine N-methyltransferase, H3 lysine-9 specific SUVH1-like {ECO:0000313|EMBL:KAF5186078.1} OS=Thalictrum thalictroides (Rue-anemone) (Anemone thalictroides) ORFNames=FRX31_024336 {ECO:0000313|EMBL:KAF5186078.1} PE=4	PF02182.18//SAD_SRA//SAD/SRA domain;PF05033.17//Pre-SET//Pre-SET motif	GO:0008168//methyltransferase activity;GO:0032259//methylation	K11420	ko00310//Lysine degradation;ko01100//Metabolic pathways	None	KAF5186078.1//histone-lysine N-methyltransferase, H3 lysine-9 specific SUVH1-like
transcript12960	tr|A0A2G5DKP0|A0A2G5DKP0_AQUCA//Protein arginine N-methyltransferase {ECO:0000256|PIRNR:PIRNR015894} OS=Aquilegia coerulea (Rocky mountain columbine) ORFNames=AQUCO_01800245v1 {ECO:0000313|EMBL:PIA44062.1} PE=3	PF02475.17//Met_10//Met-10+ like-protein;PF05185.17//PRMT5//PRMT5 arginine-N-methyltransferase;PF13649.7//Methyltransf_25//Methyltransferase domain;PF13847.7//Methyltransf_31//Methyltransferase domain;PF17285.3//PRMT5_TIM//PRMT5 TIM barrel domain;PF17286.3//PRMT5_C//PRMT5 oligomerisation domain	GO:0016274//protein-arginine N-methyltransferase activity	K02516	ko03013//RNA transport	None	PIA44062.1//hypothetical protein AQUCO_01800245v1
transcript33039	tr|A0A5P9PAN8|A0A5P9PAN8_9MAGN//Coclaurine N-methyltransferase {ECO:0000313|EMBL:QFU85193.1} EC=2.1.1.140 {ECO:0000313|EMBL:QFU85193.1} Fragment OS=Stephania intermedia Name=CNMT1 {ECO:0000313|EMBL:QFU85193.1} PE=2	PF01135.20//PCMT//Protein-L-isoaspartate(D-aspartate) O-methyltransferase (PCMT);PF01209.19//Ubie_methyltran//ubiE/COQ5 methyltransferase family;PF01728.20//FtsJ//FtsJ-like methyltransferase;PF02353.21//CMAS//Mycolic acid cyclopropane synthetase;PF02390.18//Methyltransf_4//Putative methyltransferase;PF02527.16//GidB//rRNA small subunit methyltransferase G;PF03848.15//TehB//Tellurite resistance pr…	GO:0032259//methylation;GO:0030794//(S)-coclaurine-N-methyltransferase activity;GO:0008610//lipid biosynthetic process	None	None	None	QFU85193.1//coclaurine N-methyltransferase, partial
transcript33100	tr|A0A200RAN0|A0A200RAN0_9MAGN//SET domain {ECO:0000313|EMBL:OVA19761.1} OS=Macleaya cordata ORFNames=BVC80_9059g88 {ECO:0000313|EMBL:OVA19761.1} PE=4	PF00856.29//SET//SET domain;PF09273.12//Rubis-subs-bind//Rubisco LSMT substrate-binding	GO:0030785//[ribulose-bisphosphate carboxylase]-lysine N-methyltransferase activity;GO:0016279//protein-lysine N-methyltransferase activity;GO:0009507//chloroplast	K19199	None	None	OVA19761.1//SET domain
transcript33291	tr|A0A1U7ZF26|A0A1U7ZF26_NELNU//histone-lysine N-methyltransferase ASHH3 isoform X2 {ECO:0000313|RefSeq:XP_010251460.1} histone-lysine N-methyltransferase ASHH3 isoform X3 {ECO:0000313|RefSeq:XP_010251461.1, ECO:0000313|RefSeq:XP_010251462.1} OS=Nelumbo nucifera (Sacred lotus) ECO:0000313|RefSeq:XP_010251461.1, ECO:0000313|RefSeq:XP_010251462.1} PE=3	PF00856.29//SET//SET domain	GO:0018024//histone-lysine N-methyltransferase activity;GO:0005634//nucleus	K11423	ko00310//Lysine degradation;ko01100//Metabolic pathways	None	XP_010251460.1//PREDICTED: histone-lysine N-methyltransferase ASHH3 isoform X2
transcript3336	tr|A0A1U8APQ5|A0A1U8APQ5_NELNU//probable inactive histone-lysine N-methyltransferase SUVR2 {ECO:0000313|RefSeq:XP_010264894.1} OS=Nelumbo nucifera (Sacred lotus) Name=LOC104602780 {ECO:0000313|RefSeq:XP_010264894.1} PE=4	PF00856.29//SET//SET domain;PF05033.17//Pre-SET//Pre-SET motif;PF10440.10//WIYLD//Ubiquitin-binding WIYLD domain	GO:0018024//histone-lysine N-methyltransferase activity;GO:0005634//nucleus;GO:0008270//zinc ion binding	None	None	Histone H3 (Lys9) methyltransferase SUV39H1/Clr4, required for transcriptional silencing;Histone H3 (Lys9) methyltransferase SUV39H1/Clr4, required for transcriptional silencing	XP_010264894.1//PREDICTED: probable inactive histone-lysine N-methyltransferase SUVR2
transcript33457	tr|A0A5B7AH19|A0A5B7AH19_DAVIN//Putative histone-lysine N-methyltransferase setd3 isoform X2 {ECO:0000313|EMBL:MPA55126.1} EC=2.1.1.43 {ECO:0000313|EMBL:MPA55126.1} OS=Davidia involucrata (Dove tree) ORFNames=Din_024567 {ECO:0000313|EMBL:MPA55126.1} PE=4	PF09273.12//Rubis-subs-bind//Rubisco LSMT substrate-binding	GO:0018024//histone-lysine N-methyltransferase activity	None	None	None	XP_031249859.1//actin-histidine N-methyltransferase-like
transcript3350	tr|A0A443Q0I9|A0A443Q0I9_9MAGN//Putative inactive histone-lysine N-methyltransferase SUVR2 {ECO:0000313|EMBL:RWR96530.1} OS=Cinnamomum micranthum f. kanehirae ORFNames=CKAN_02592100 {ECO:0000313|EMBL:RWR96530.1} PE=4	PF00856.29//SET//SET domain;PF05033.17//Pre-SET//Pre-SET motif;PF10440.10//WIYLD//Ubiquitin-binding WIYLD domain	GO:0018024//histone-lysine N-methyltransferase activity;GO:0005634//nucleus;GO:0008270//zinc ion binding	None	None	None	RWR96530.1//putative inactive histone-lysine N-methyltransferase SUVR2
transcript33822	tr|A0A7J6VXV0|A0A7J6VXV0_THATH//Histone-lysine N-methyltransferase, H3 lysine-79 specific-like protein {ECO:0000313|EMBL:KAF5189661.1} OS=Thalictrum thalictroides (Rue-anemone) (Anemone thalictroides) ORFNames=FRX31_020756 {ECO:0000313|EMBL:KAF5189661.1} PE=4	None	GO:0008168//methyltransferase activity;GO:0032259//methylation	K00053	ko01100//Metabolic pathways;ko00770//Pantothenate and CoA biosynthesis;ko01210//2-Oxocarboxylic acid metabolism;ko01230//Biosynthesis of amino acids;ko00290//Valine, leucine and isoleucine biosynthesis;ko01110//Biosynthesis of secondary metabolites	None	KAF5189661.1//histone-lysine N-methyltransferase, H3 lysine-79 specific-like protein
transcript34077	tr|A0A5P9PAN8|A0A5P9PAN8_9MAGN//Coclaurine N-methyltransferase {ECO:0000313|EMBL:QFU85193.1} EC=2.1.1.140 {ECO:0000313|EMBL:QFU85193.1} Fragment OS=Stephania intermedia Name=CNMT1 {ECO:0000313|EMBL:QFU85193.1} PE=2	PF01135.20//PCMT//Protein-L-isoaspartate(D-aspartate) O-methyltransferase (PCMT);PF01189.18//Methyltr_RsmB-F//16S rRNA methyltransferase RsmB/F;PF01728.20//FtsJ//FtsJ-like methyltransferase;PF02353.21//CMAS//Mycolic acid cyclopropane synthetase;PF02390.18//Methyltransf_4//Putative methyltransferase;PF02527.16//GidB//rRNA small subunit methyltransferase G;PF03848.15//TehB//Tellurite resistance pro…	GO:0032259//methylation;GO:0030794//(S)-coclaurine-N-methyltransferase activity;GO:0008610//lipid biosynthetic process	None	None	None	QFU85193.1//coclaurine N-methyltransferase, partial
transcript34298	tr|A0A6P6BIB5|A0A6P6BIB5_DURZI//fructose-bisphosphate aldolase-lysine N-methyltransferase, chloroplastic {ECO:0000313|RefSeq:XP_022776821.1} OS=Durio zibethinus (Durian) Name=LOC111318315 {ECO:0000313|RefSeq:XP_022776821.1} PE=3	PF09273.12//Rubis-subs-bind//Rubisco LSMT substrate-binding	GO:0030785//[ribulose-bisphosphate carboxylase]-lysine N-methyltransferase activity;GO:0016279//protein-lysine N-methyltransferase activity;GO:0009507//chloroplast	K00592	None	None	KAF9624831.1//hypothetical protein IFM89_014216
transcript35506	tr|A0A1Q3BD52|A0A1Q3BD52_CEPFO//Protein arginine N-methyltransferase 2 {ECO:0000256|ARBA:ARBA00018778} Protein-arginine N5-methyltransferase {ECO:0000256|ARBA:ARBA00015541} Type IV protein arginine N-methyltransferase {ECO:0000256|ARBA:ARBA00019512} OS=Cephalotus follicularis (Albany pitcher plant) ORFNames=CFOL_v3_09452 {ECO:0000313|EMBL:GAV65940.1} PE=4	PF00023.31//Ank//Ankyrin repeat;PF12796.8//Ank_2//Ankyrin repeats (3 copies);PF13606.7//Ank_3//Ankyrin repeat;PF13637.7//Ank_4//Ankyrin repeats (many copies);PF13649.7//Methyltransf_25//Methyltransferase domain;PF13857.7//Ank_5//Ankyrin repeats (many copies)	GO:0005737//cytoplasm;GO:0005634//nucleus;GO:0016274//protein-arginine N-methyltransferase activity	K18477	None	None	KAF3975041.1//hypothetical protein CMV_001693
transcript36218	tr|B9T1H8|B9T1H8_RICCO//Phosphoethanolamine n-methyltransferase, putative {ECO:0000313|EMBL:EEF30287.1} EC=2.1.1.103 {ECO:0000313|EMBL:EEF30287.1} OS=Ricinus communis (Castor bean) ORFNames=RCOM_0161380 {ECO:0000313|EMBL:EEF30287.1} PE=4	PF00891.19//Methyltransf_2//O-methyltransferase domain;PF01135.20//PCMT//Protein-L-isoaspartate(D-aspartate) O-methyltransferase (PCMT);PF01209.19//Ubie_methyltran//ubiE/COQ5 methyltransferase family;PF01739.19//CheR//CheR methyltransferase, SAM binding domain;PF02353.21//CMAS//Mycolic acid cyclopropane synthetase;PF03848.15//TehB//Tellurite resistance protein TehB;PF05175.15//MTS//Methyltransfer…	GO:0032259//methylation;GO:0006656//phosphatidylcholine biosynthetic process;GO:0000234//phosphoethanolamine N-methyltransferase activity	K05929	ko00564//Glycerophospholipid metabolism	SAM-dependent methyltransferases;SAM-dependent methyltransferases	XP_002532097.1//phosphomethylethanolamine N-methyltransferase isoform X2
transcript36242	tr|A0A1Q3BD52|A0A1Q3BD52_CEPFO//Protein arginine N-methyltransferase 2 {ECO:0000256|ARBA:ARBA00018778} Protein-arginine N5-methyltransferase {ECO:0000256|ARBA:ARBA00015541} Type IV protein arginine N-methyltransferase {ECO:0000256|ARBA:ARBA00019512} OS=Cephalotus follicularis (Albany pitcher plant) ORFNames=CFOL_v3_09452 {ECO:0000313|EMBL:GAV65940.1} PE=4	PF00023.31//Ank//Ankyrin repeat;PF12796.8//Ank_2//Ankyrin repeats (3 copies);PF13606.7//Ank_3//Ankyrin repeat;PF13637.7//Ank_4//Ankyrin repeats (many copies);PF13649.7//Methyltransf_25//Methyltransferase domain;PF13857.7//Ank_5//Ankyrin repeats (many copies)	GO:0005737//cytoplasm;GO:0005634//nucleus;GO:0016274//protein-arginine N-methyltransferase activity	K18477	None	None	KAF3975041.1//hypothetical protein CMV_001693
transcript36368	tr|A0A200PQK4|A0A200PQK4_9MAGN//Protein arginine N-methyltransferase {ECO:0000313|EMBL:OVA00495.1} OS=Macleaya cordata ORFNames=BVC80_9089g92 {ECO:0000313|EMBL:OVA00495.1} PE=4	PF01135.20//PCMT//Protein-L-isoaspartate(D-aspartate) O-methyltransferase (PCMT);PF02353.21//CMAS//Mycolic acid cyclopropane synthetase;PF02475.17//Met_10//Met-10+ like-protein;PF02527.16//GidB//rRNA small subunit methyltransferase G;PF03602.16//Cons_hypoth95//Conserved hypothetical protein 95;PF05175.15//MTS//Methyltransferase small domain;PF05185.17//PRMT5//PRMT5 arginine-N-methyltransferase;PF…	GO:0016274//protein-arginine N-methyltransferase activity	K11434	None	None	OVA00495.1//Protein arginine N-methyltransferase
transcript36491	tr|A0A2G5F8V1|A0A2G5F8V1_AQUCA//Uncharacterized protein {ECO:0000313|EMBL:PIA64412.1} OS=Aquilegia coerulea (Rocky mountain columbine) ORFNames=AQUCO_00100116v1 {ECO:0000313|EMBL:PIA64412.1} PE=4	PF00398.21//RrnaAD//Ribosomal RNA adenine dimethylase;PF02475.17//Met_10//Met-10+ like-protein;PF05175.15//MTS//Methyltransferase small domain;PF06325.14//PrmA//Ribosomal protein L11 methyltransferase (PrmA);PF08241.13//Methyltransf_11//Methyltransferase domain;PF10294.10//Methyltransf_16//Lysine methyltransferase;PF13489.7//Methyltransf_23//Methyltransferase domain;PF13649.7//Methyltransf_25//Me…	GO:0016274//protein-arginine N-methyltransferase activity	K11434	None	None	PIA64412.1//hypothetical protein AQUCO_00100116v1
transcript37310	tr|A0A7J6WEC7|A0A7J6WEC7_THATH//Protein-lysine N-methyltransferase FRX31_015097 {ECO:0000256|HAMAP-Rule:MF_03188} EC=2.1.1.- {ECO:0000256|HAMAP-Rule:MF_03188} OS=Thalictrum thalictroides (Rue-anemone) (Anemone thalictroides) ORFNames=FRX31_015097 {ECO:0000313|EMBL:KAF5195313.1} PE=3	PF05175.15//MTS//Methyltransferase small domain;PF06325.14//PrmA//Ribosomal protein L11 methyltransferase (PrmA);PF08241.13//Methyltransf_11//Methyltransferase domain;PF08242.13//Methyltransf_12//Methyltransferase domain;PF13489.7//Methyltransf_23//Methyltransferase domain;PF13649.7//Methyltransf_25//Methyltransferase domain;PF13847.7//Methyltransf_31//Methyltransferase domain	GO:0008168//methyltransferase activity;GO:0032259//methylation	K22856	None	None	KAF5195313.1//Eef1a lysine methyltransferase
transcript37409	tr|A0A2G5FBX6|A0A2G5FBX6_AQUCA//Uncharacterized protein {ECO:0000313|EMBL:PIA65514.1} OS=Aquilegia coerulea (Rocky mountain columbine) ORFNames=AQUCO_00100782v1 {ECO:0000313|EMBL:PIA65514.1} PE=4	PF02353.21//CMAS//Mycolic acid cyclopropane synthetase;PF02475.17//Met_10//Met-10+ like-protein;PF02527.16//GidB//rRNA small subunit methyltransferase G;PF03602.16//Cons_hypoth95//Conserved hypothetical protein 95;PF05175.15//MTS//Methyltransferase small domain;PF05185.17//PRMT5//PRMT5 arginine-N-methyltransferase;PF06325.14//PrmA//Ribosomal protein L11 methyltransferase (PrmA);PF08003.12//Methyl…	GO:0016274//protein-arginine N-methyltransferase activity	K11434	None	None	PIA65514.1//hypothetical protein AQUCO_00100782v1
transcript37502	tr|A0A2G5FBX6|A0A2G5FBX6_AQUCA//Uncharacterized protein {ECO:0000313|EMBL:PIA65514.1} OS=Aquilegia coerulea (Rocky mountain columbine) ORFNames=AQUCO_00100782v1 {ECO:0000313|EMBL:PIA65514.1} PE=4	PF02353.21//CMAS//Mycolic acid cyclopropane synthetase;PF02475.17//Met_10//Met-10+ like-protein;PF02527.16//GidB//rRNA small subunit methyltransferase G;PF03602.16//Cons_hypoth95//Conserved hypothetical protein 95;PF05175.15//MTS//Methyltransferase small domain;PF05185.17//PRMT5//PRMT5 arginine-N-methyltransferase;PF06325.14//PrmA//Ribosomal protein L11 methyltransferase (PrmA);PF08003.12//Methyl…	GO:0016274//protein-arginine N-methyltransferase activity	K11434	None	None	PIA65514.1//hypothetical protein AQUCO_00100782v1
transcript3758	tr|A0A443Q0I9|A0A443Q0I9_9MAGN//Putative inactive histone-lysine N-methyltransferase SUVR2 {ECO:0000313|EMBL:RWR96530.1} OS=Cinnamomum micranthum f. kanehirae ORFNames=CKAN_02592100 {ECO:0000313|EMBL:RWR96530.1} PE=4	PF00856.29//SET//SET domain;PF05033.17//Pre-SET//Pre-SET motif;PF10440.10//WIYLD//Ubiquitin-binding WIYLD domain	GO:0018024//histone-lysine N-methyltransferase activity;GO:0005634//nucleus;GO:0008270//zinc ion binding	None	None	None	RWR96530.1//putative inactive histone-lysine N-methyltransferase SUVR2
transcript38139	tr|A0A5P9PAQ9|A0A5P9PAQ9_9MAGN//Coclaurine N-methyltransferase {ECO:0000313|EMBL:QFU85195.1} EC=2.1.1.140 {ECO:0000313|EMBL:QFU85195.1} Fragment OS=Stephania intermedia Name=CNMT3 {ECO:0000313|EMBL:QFU85195.1} PE=2	PF00891.19//Methyltransf_2//O-methyltransferase domain;PF01189.18//Methyltr_RsmB-F//16S rRNA methyltransferase RsmB/F;PF01209.19//Ubie_methyltran//ubiE/COQ5 methyltransferase family;PF02353.21//CMAS//Mycolic acid cyclopropane synthetase;PF02390.18//Methyltransf_4//Putative methyltransferase;PF02527.16//GidB//rRNA small subunit methyltransferase G;PF03848.15//TehB//Tellurite resistance protein Teh…	GO:0032259//methylation;GO:0030794//(S)-coclaurine-N-methyltransferase activity	None	None	None	QFU85195.1//coclaurine N-methyltransferase, partial
transcript38267	tr|A0A2R6P2S7|A0A2R6P2S7_ACTCC//Histone-lysine N-methyltransferase {ECO:0000313|EMBL:PSR84590.1} OS=Actinidia chinensis var. chinensis (Chinese soft-hair kiwi) ORFNames=CEY00_Acc32675 {ECO:0000313|EMBL:PSR84590.1} PE=4	PF00856.29//SET//SET domain	GO:0008168//methyltransferase activity;GO:0032259//methylation	K11426	ko00310//Lysine degradation;ko01100//Metabolic pathways	None	PSR84590.1//Histone-lysine N-methyltransferase

## Sheet: Table S7
Table S7 All NCSs annotated in the transcriptome. The candidate genes from this study are highlighted in green
seq_id	Uniprot	Pfam	GO	KEGG	Pathway	KOG	Nr
transcript38835	tr|M5WUP4|M5WUP4_PRUPE//Fe2OG dioxygenase domain-containing protein {ECO:0000259|PROSITE:PS51471} OS=Prunus persica (Peach) (Amygdalus persica) ORFNames=PRUPE_ppa007716mg {ECO:0000313|EMBL:EMJ10490.1} PE=3	PF03171.21//2OG-FeII_Oxy//2OG-Fe(II) oxygenase superfamily;PF14226.7//DIOX_N//non-haem dioxygenase in morphine synthesis N-terminal	GO:0046872//metal ion binding;GO:0016491//oxidoreductase activity	None	None	None	XP_007209291.2//S-norcoclaurine synthase 1
transcript38944	tr|M5WUP4|M5WUP4_PRUPE//Fe2OG dioxygenase domain-containing protein {ECO:0000259|PROSITE:PS51471} OS=Prunus persica (Peach) (Amygdalus persica) ORFNames=PRUPE_ppa007716mg {ECO:0000313|EMBL:EMJ10490.1} PE=3	PF03171.21//2OG-FeII_Oxy//2OG-Fe(II) oxygenase superfamily;PF14226.7//DIOX_N//non-haem dioxygenase in morphine synthesis N-terminal	GO:0046872//metal ion binding;GO:0016491//oxidoreductase activity	None	None	None	XP_007209291.2//S-norcoclaurine synthase 1
transcript39155	tr|A0A314UFZ3|A0A314UFZ3_PRUYE//S-norcoclaurine synthase 1 {ECO:0000313|EMBL:PQM35928.1} OS=Prunus yedoensis var. nudiflora ORFNames=Pyn_09700 {ECO:0000313|EMBL:PQM35928.1} PE=3	PF03171.21//2OG-FeII_Oxy//2OG-Fe(II) oxygenase superfamily;PF14226.7//DIOX_N//non-haem dioxygenase in morphine synthesis N-terminal	GO:0046872//metal ion binding;GO:0016491//oxidoreductase activity	None	None	None	PQM35928.1//S-norcoclaurine synthase 1
transcript39349	tr|A0A6J1AQ89|A0A6J1AQ89_9ROSI//S-norcoclaurine synthase 1-like {ECO:0000313|RefSeq:XP_021289377.1} OS=Herrania umbratica Name=LOC110420378 {ECO:0000313|RefSeq:XP_021289377.1} PE=3	PF14226.7//DIOX_N//non-haem dioxygenase in morphine synthesis N-terminal	GO:0046872//metal ion binding;GO:0016491//oxidoreductase activity	None	None	None	XP_021289377.1//S-norcoclaurine synthase 1-like
transcript39695	tr|M5WUP4|M5WUP4_PRUPE//Fe2OG dioxygenase domain-containing protein {ECO:0000259|PROSITE:PS51471} OS=Prunus persica (Peach) (Amygdalus persica) ORFNames=PRUPE_ppa007716mg {ECO:0000313|EMBL:EMJ10490.1} PE=3	PF03171.21//2OG-FeII_Oxy//2OG-Fe(II) oxygenase superfamily;PF14226.7//DIOX_N//non-haem dioxygenase in morphine synthesis N-terminal	GO:0046872//metal ion binding;GO:0016491//oxidoreductase activity	None	None	None	XP_009371222.1//PREDICTED: S-norcoclaurine synthase 1-like
transcript39882	tr|A0A2P6P9S2|A0A2P6P9S2_ROSCH//Putative (S)-norcoclaurine synthase {ECO:0000313|EMBL:PRQ18680.1} EC=4.2.1.78 {ECO:0000313|EMBL:PRQ18680.1} OS=Rosa chinensis (China rose) ORFNames=RchiOBHm_Chr7g0208701 {ECO:0000313|EMBL:PRQ18680.1} PE=3	PF03171.21//2OG-FeII_Oxy//2OG-Fe(II) oxygenase superfamily;PF14226.7//DIOX_N//non-haem dioxygenase in morphine synthesis N-terminal	GO:0046872//metal ion binding;GO:0050474//(S)-norcoclaurine synthase activity;GO:0016491//oxidoreductase activity	None	None	None	PRQ18680.1//putative (S)-norcoclaurine synthase
transcript40008	tr|M5WUP4|M5WUP4_PRUPE//Fe2OG dioxygenase domain-containing protein {ECO:0000259|PROSITE:PS51471} OS=Prunus persica (Peach) (Amygdalus persica) ORFNames=PRUPE_ppa007716mg {ECO:0000313|EMBL:EMJ10490.1} PE=3	PF03171.21//2OG-FeII_Oxy//2OG-Fe(II) oxygenase superfamily;PF14226.7//DIOX_N//non-haem dioxygenase in morphine synthesis N-terminal	GO:0046872//metal ion binding;GO:0016491//oxidoreductase activity	None	None	None	XP_007209291.2//S-norcoclaurine synthase 1
transcript40277	tr|M5WUP4|M5WUP4_PRUPE//Fe2OG dioxygenase domain-containing protein {ECO:0000259|PROSITE:PS51471} OS=Prunus persica (Peach) (Amygdalus persica) ORFNames=PRUPE_ppa007716mg {ECO:0000313|EMBL:EMJ10490.1} PE=3	PF03171.21//2OG-FeII_Oxy//2OG-Fe(II) oxygenase superfamily;PF14226.7//DIOX_N//non-haem dioxygenase in morphine synthesis N-terminal	GO:0046872//metal ion binding;GO:0016491//oxidoreductase activity	None	None	None	XP_021289377.1//S-norcoclaurine synthase 1-like
transcript40358	tr|M5WUP4|M5WUP4_PRUPE//Fe2OG dioxygenase domain-containing protein {ECO:0000259|PROSITE:PS51471} OS=Prunus persica (Peach) (Amygdalus persica) ORFNames=PRUPE_ppa007716mg {ECO:0000313|EMBL:EMJ10490.1} PE=3	PF03171.21//2OG-FeII_Oxy//2OG-Fe(II) oxygenase superfamily;PF14226.7//DIOX_N//non-haem dioxygenase in morphine synthesis N-terminal	GO:0046872//metal ion binding;GO:0016491//oxidoreductase activity	None	None	None	XP_007209291.2//S-norcoclaurine synthase 1
transcript40546	tr|C3SBT7|C3SBT7_PAPBR//Putative norcoclaurine synthase {ECO:0000313|EMBL:ACO90257.2} OS=Papaver bracteatum (Great scarlet poppy) PE=2	PF00407.20//Bet_v_1//Pathogenesis-related protein Bet v 1 family;PF10604.10//Polyketide_cyc2//Polyketide cyclase / dehydrase and lipid transport	GO:0006952//defense response	None	None	None	ACO90257.2//putative norcoclaurine synthase
transcript40897	tr|A0A2P6P9S2|A0A2P6P9S2_ROSCH//Putative (S)-norcoclaurine synthase {ECO:0000313|EMBL:PRQ18680.1} EC=4.2.1.78 {ECO:0000313|EMBL:PRQ18680.1} OS=Rosa chinensis (China rose) ORFNames=RchiOBHm_Chr7g0208701 {ECO:0000313|EMBL:PRQ18680.1} PE=3	PF03171.21//2OG-FeII_Oxy//2OG-Fe(II) oxygenase superfamily;PF14226.7//DIOX_N//non-haem dioxygenase in morphine synthesis N-terminal	GO:0046872//metal ion binding;GO:0050474//(S)-norcoclaurine synthase activity;GO:0016491//oxidoreductase activity	None	None	None	PRQ18680.1//putative (S)-norcoclaurine synthase
transcript41229	tr|C3SBT7|C3SBT7_PAPBR//Putative norcoclaurine synthase {ECO:0000313|EMBL:ACO90257.2} OS=Papaver bracteatum (Great scarlet poppy) PE=2	PF00407.20//Bet_v_1//Pathogenesis-related protein Bet v 1 family;PF10604.10//Polyketide_cyc2//Polyketide cyclase / dehydrase and lipid transport;PF10698.10//DUF2505//Protein of unknown function (DUF2505);PF18475.2//PIN7//PIN domain	GO:0006952//defense response	None	None	None	XP_026441272.1//uncharacterized protein LOC113340282
transcript41258	tr|A0A314UFZ3|A0A314UFZ3_PRUYE//S-norcoclaurine synthase 1 {ECO:0000313|EMBL:PQM35928.1} OS=Prunus yedoensis var. nudiflora ORFNames=Pyn_09700 {ECO:0000313|EMBL:PQM35928.1} PE=3	PF03171.21//2OG-FeII_Oxy//2OG-Fe(II) oxygenase superfamily	GO:0046872//metal ion binding;GO:0016491//oxidoreductase activity	None	None	None	PQM35928.1//S-norcoclaurine synthase 1
transcript41786	tr|M5WUP4|M5WUP4_PRUPE//Fe2OG dioxygenase domain-containing protein {ECO:0000259|PROSITE:PS51471} OS=Prunus persica (Peach) (Amygdalus persica) ORFNames=PRUPE_ppa007716mg {ECO:0000313|EMBL:EMJ10490.1} PE=3	PF03171.21//2OG-FeII_Oxy//2OG-Fe(II) oxygenase superfamily;PF14226.7//DIOX_N//non-haem dioxygenase in morphine synthesis N-terminal	GO:0046872//metal ion binding;GO:0016491//oxidoreductase activity	None	None	None	XP_007209291.2//S-norcoclaurine synthase 1
transcript42263	tr|M5WUP4|M5WUP4_PRUPE//Fe2OG dioxygenase domain-containing protein {ECO:0000259|PROSITE:PS51471} OS=Prunus persica (Peach) (Amygdalus persica) ORFNames=PRUPE_ppa007716mg {ECO:0000313|EMBL:EMJ10490.1} PE=3	PF03171.21//2OG-FeII_Oxy//2OG-Fe(II) oxygenase superfamily;PF14226.7//DIOX_N//non-haem dioxygenase in morphine synthesis N-terminal	GO:0046872//metal ion binding;GO:0016491//oxidoreductase activity	None	None	None	XP_007209291.2//S-norcoclaurine synthase 1
transcript42502	tr|A0A314UFZ3|A0A314UFZ3_PRUYE//S-norcoclaurine synthase 1 {ECO:0000313|EMBL:PQM35928.1} OS=Prunus yedoensis var. nudiflora ORFNames=Pyn_09700 {ECO:0000313|EMBL:PQM35928.1} PE=3	PF03171.21//2OG-FeII_Oxy//2OG-Fe(II) oxygenase superfamily;PF14226.7//DIOX_N//non-haem dioxygenase in morphine synthesis N-terminal	GO:0046872//metal ion binding;GO:0016491//oxidoreductase activity	None	None	None	PQM35928.1//S-norcoclaurine synthase 1
transcript43331	tr|A0A314UFZ3|A0A314UFZ3_PRUYE//S-norcoclaurine synthase 1 {ECO:0000313|EMBL:PQM35928.1} OS=Prunus yedoensis var. nudiflora ORFNames=Pyn_09700 {ECO:0000313|EMBL:PQM35928.1} PE=3	PF03171.21//2OG-FeII_Oxy//2OG-Fe(II) oxygenase superfamily;PF14226.7//DIOX_N//non-haem dioxygenase in morphine synthesis N-terminal	GO:0046872//metal ion binding;GO:0016491//oxidoreductase activity	None	None	None	PQM35928.1//S-norcoclaurine synthase 1
transcript43788	tr|M5WUP4|M5WUP4_PRUPE//Fe2OG dioxygenase domain-containing protein {ECO:0000259|PROSITE:PS51471} OS=Prunus persica (Peach) (Amygdalus persica) ORFNames=PRUPE_ppa007716mg {ECO:0000313|EMBL:EMJ10490.1} PE=3	PF03171.21//2OG-FeII_Oxy//2OG-Fe(II) oxygenase superfamily;PF14226.7//DIOX_N//non-haem dioxygenase in morphine synthesis N-terminal	GO:0046872//metal ion binding;GO:0016491//oxidoreductase activity	None	None	None	XP_007209291.2//S-norcoclaurine synthase 1
transcript44286	tr|M5WUP4|M5WUP4_PRUPE//Fe2OG dioxygenase domain-containing protein {ECO:0000259|PROSITE:PS51471} OS=Prunus persica (Peach) (Amygdalus persica) ORFNames=PRUPE_ppa007716mg {ECO:0000313|EMBL:EMJ10490.1} PE=3	PF03171.21//2OG-FeII_Oxy//2OG-Fe(II) oxygenase superfamily;PF14226.7//DIOX_N//non-haem dioxygenase in morphine synthesis N-terminal	GO:0046872//metal ion binding;GO:0016491//oxidoreductase activity	None	None	None	XP_007209291.2//S-norcoclaurine synthase 1
transcript45017	tr|A0A314UFZ3|A0A314UFZ3_PRUYE//S-norcoclaurine synthase 1 {ECO:0000313|EMBL:PQM35928.1} OS=Prunus yedoensis var. nudiflora ORFNames=Pyn_09700 {ECO:0000313|EMBL:PQM35928.1} PE=3	PF03171.21//2OG-FeII_Oxy//2OG-Fe(II) oxygenase superfamily;PF14226.7//DIOX_N//non-haem dioxygenase in morphine synthesis N-terminal	GO:0046872//metal ion binding;GO:0016491//oxidoreductase activity	None	None	None	PQM35928.1//S-norcoclaurine synthase 1
transcript45047	tr|C3SBT7|C3SBT7_PAPBR//Putative norcoclaurine synthase {ECO:0000313|EMBL:ACO90257.2} OS=Papaver bracteatum (Great scarlet poppy) PE=2	PF00407.20//Bet_v_1//Pathogenesis-related protein Bet v 1 family;PF10604.10//Polyketide_cyc2//Polyketide cyclase / dehydrase and lipid transport	GO:0006952//defense response	None	None	None	ACO90257.2//putative norcoclaurine synthase
transcript45104	tr|C3SBT7|C3SBT7_PAPBR//Putative norcoclaurine synthase {ECO:0000313|EMBL:ACO90257.2} OS=Papaver bracteatum (Great scarlet poppy) PE=2	PF00407.20//Bet_v_1//Pathogenesis-related protein Bet v 1 family;PF01018.23//GTP1_OBG//GTP1/OBG;PF10604.10//Polyketide_cyc2//Polyketide cyclase / dehydrase and lipid transport	GO:0006952//defense response	None	None	None	XP_026441272.1//uncharacterized protein LOC113340282
transcript45117	tr|M5WUP4|M5WUP4_PRUPE//Fe2OG dioxygenase domain-containing protein {ECO:0000259|PROSITE:PS51471} OS=Prunus persica (Peach) (Amygdalus persica) ORFNames=PRUPE_ppa007716mg {ECO:0000313|EMBL:EMJ10490.1} PE=3	PF03171.21//2OG-FeII_Oxy//2OG-Fe(II) oxygenase superfamily;PF14226.7//DIOX_N//non-haem dioxygenase in morphine synthesis N-terminal	GO:0046872//metal ion binding;GO:0016491//oxidoreductase activity	None	None	None	XP_007209291.2//S-norcoclaurine synthase 1
transcript45376	tr|C3SBT7|C3SBT7_PAPBR//Putative norcoclaurine synthase {ECO:0000313|EMBL:ACO90257.2} OS=Papaver bracteatum (Great scarlet poppy) PE=2	PF00407.20//Bet_v_1//Pathogenesis-related protein Bet v 1 family;PF01018.23//GTP1_OBG//GTP1/OBG;PF10604.10//Polyketide_cyc2//Polyketide cyclase / dehydrase and lipid transport	GO:0006952//defense response	None	None	None	XP_026441272.1//uncharacterized protein LOC113340282
transcript45425	tr|A0A5P1F3D9|A0A5P1F3D9_ASPOF//Fe2OG dioxygenase domain-containing protein {ECO:0000259|PROSITE:PS51471} OS=Asparagus officinalis (Garden asparagus) ORFNames=A4U43_C04F17430 {ECO:0000313|EMBL:ONK72253.1} PE=3	PF03171.21//2OG-FeII_Oxy//2OG-Fe(II) oxygenase superfamily;PF14226.7//DIOX_N//non-haem dioxygenase in morphine synthesis N-terminal	GO:0046872//metal ion binding;GO:0016491//oxidoreductase activity	None	None	None	XP_020261316.1//S-norcoclaurine synthase 1-like
transcript45668	tr|D2SMN1|D2SMN1_ARGME//S-norcoclaurine synthase 1 {ECO:0000313|EMBL:ACJ76785.1} EC=4.2.1.78 {ECO:0000313|EMBL:ACJ76785.1} OS=Argemone mexicana (Mexican prickly poppy) PE=2	PF00407.20//Bet_v_1//Pathogenesis-related protein Bet v 1 family;PF01018.23//GTP1_OBG//GTP1/OBG;PF10604.10//Polyketide_cyc2//Polyketide cyclase / dehydrase and lipid transport	GO:0006952//defense response	None	None	None	XP_026441272.1//uncharacterized protein LOC113340282
transcript46048	tr|C3SBT7|C3SBT7_PAPBR//Putative norcoclaurine synthase {ECO:0000313|EMBL:ACO90257.2} OS=Papaver bracteatum (Great scarlet poppy) PE=2	PF00407.20//Bet_v_1//Pathogenesis-related protein Bet v 1 family;PF10604.10//Polyketide_cyc2//Polyketide cyclase / dehydrase and lipid transport	GO:0006952//defense response	None	None	None	ACO90257.2//putative norcoclaurine synthase
transcript46431	tr|C3SBT7|C3SBT7_PAPBR//Putative norcoclaurine synthase {ECO:0000313|EMBL:ACO90257.2} OS=Papaver bracteatum (Great scarlet poppy) PE=2	PF00407.20//Bet_v_1//Pathogenesis-related protein Bet v 1 family;PF01018.23//GTP1_OBG//GTP1/OBG;PF10604.10//Polyketide_cyc2//Polyketide cyclase / dehydrase and lipid transport	GO:0006952//defense response	None	None	None	XP_026441272.1//uncharacterized protein LOC113340282
transcript46914	tr|C3SBT7|C3SBT7_PAPBR//Putative norcoclaurine synthase {ECO:0000313|EMBL:ACO90257.2} OS=Papaver bracteatum (Great scarlet poppy) PE=2	PF00407.20//Bet_v_1//Pathogenesis-related protein Bet v 1 family;PF01018.23//GTP1_OBG//GTP1/OBG;PF10604.10//Polyketide_cyc2//Polyketide cyclase / dehydrase and lipid transport	GO:0006952//defense response	None	None	None	XP_026441272.1//uncharacterized protein LOC113340282
transcript47760	tr|A0A314UFZ3|A0A314UFZ3_PRUYE//S-norcoclaurine synthase 1 {ECO:0000313|EMBL:PQM35928.1} OS=Prunus yedoensis var. nudiflora ORFNames=Pyn_09700 {ECO:0000313|EMBL:PQM35928.1} PE=3	PF03171.21//2OG-FeII_Oxy//2OG-Fe(II) oxygenase superfamily;PF14226.7//DIOX_N//non-haem dioxygenase in morphine synthesis N-terminal	GO:0046872//metal ion binding;GO:0016491//oxidoreductase activity	None	None	None	PQM35928.1//S-norcoclaurine synthase 1
transcript47784	tr|C3SBT7|C3SBT7_PAPBR//Putative norcoclaurine synthase {ECO:0000313|EMBL:ACO90257.2} OS=Papaver bracteatum (Great scarlet poppy) PE=2	PF00407.20//Bet_v_1//Pathogenesis-related protein Bet v 1 family;PF01018.23//GTP1_OBG//GTP1/OBG;PF10604.10//Polyketide_cyc2//Polyketide cyclase / dehydrase and lipid transport	GO:0006952//defense response	None	None	None	XP_026441272.1//uncharacterized protein LOC113340282
transcript47801	tr|C3SBT7|C3SBT7_PAPBR//Putative norcoclaurine synthase {ECO:0000313|EMBL:ACO90257.2} OS=Papaver bracteatum (Great scarlet poppy) PE=2	PF00407.20//Bet_v_1//Pathogenesis-related protein Bet v 1 family;PF01704.19//UDPGP//UTP--glucose-1-phosphate uridylyltransferase;PF10604.10//Polyketide_cyc2//Polyketide cyclase / dehydrase and lipid transport	GO:0006952//defense response	None	None	None	ACO90257.2//putative norcoclaurine synthase
transcript48222	tr|C3SBT7|C3SBT7_PAPBR//Putative norcoclaurine synthase {ECO:0000313|EMBL:ACO90257.2} OS=Papaver bracteatum (Great scarlet poppy) PE=2	PF00407.20//Bet_v_1//Pathogenesis-related protein Bet v 1 family;PF01018.23//GTP1_OBG//GTP1/OBG;PF10604.10//Polyketide_cyc2//Polyketide cyclase / dehydrase and lipid transport	GO:0006952//defense response	None	None	None	XP_026441272.1//uncharacterized protein LOC113340282
transcript49833	tr|C3SBT7|C3SBT7_PAPBR//Putative norcoclaurine synthase {ECO:0000313|EMBL:ACO90257.2} OS=Papaver bracteatum (Great scarlet poppy) PE=2	PF00407.20//Bet_v_1//Pathogenesis-related protein Bet v 1 family;PF01018.23//GTP1_OBG//GTP1/OBG;PF10604.10//Polyketide_cyc2//Polyketide cyclase / dehydrase and lipid transport	GO:0006952//defense response	None	None	None	XP_026441272.1//uncharacterized protein LOC113340282
transcript50327	tr|C3SBT7|C3SBT7_PAPBR//Putative norcoclaurine synthase {ECO:0000313|EMBL:ACO90257.2} OS=Papaver bracteatum (Great scarlet poppy) PE=2	PF00407.20//Bet_v_1//Pathogenesis-related protein Bet v 1 family;PF18475.2//PIN7//PIN domain	GO:0006952//defense response	None	None	None	ACO90257.2//putative norcoclaurine synthase
transcript51703	tr|C3SBT7|C3SBT7_PAPBR//Putative norcoclaurine synthase {ECO:0000313|EMBL:ACO90257.2} OS=Papaver bracteatum (Great scarlet poppy) PE=2	PF00407.20//Bet_v_1//Pathogenesis-related protein Bet v 1 family;PF01018.23//GTP1_OBG//GTP1/OBG;PF10604.10//Polyketide_cyc2//Polyketide cyclase / dehydrase and lipid transport	GO:0006952//defense response	None	None	None	XP_026441272.1//uncharacterized protein LOC113340282
transcript32066	tr|M5WUP4|M5WUP4_PRUPE//Fe2OG dioxygenase domain-containing protein {ECO:0000259|PROSITE:PS51471} OS=Prunus persica (Peach) (Amygdalus persica) ORFNames=PRUPE_ppa007716mg {ECO:0000313|EMBL:EMJ10490.1} PE=3	PF03171.21//2OG-FeII_Oxy//2OG-Fe(II) oxygenase superfamily;PF14226.7//DIOX_N//non-haem dioxygenase in morphine synthesis N-terminal	GO:0046872//metal ion binding;GO:0016491//oxidoreductase activity	None	None	None	XP_007209291.2//S-norcoclaurine synthase 1
transcript32528	tr|A0A6J5UTQ9|A0A6J5UTQ9_PRUAR//Fe2OG dioxygenase domain-containing protein {ECO:0000259|PROSITE:PS51471} OS=Prunus armeniaca (Apricot) (Armeniaca vulgaris) ORFNames=CURHAP_LOCUS31476 {ECO:0000313|EMBL:CAB4279273.1} PE=3	PF03171.21//2OG-FeII_Oxy//2OG-Fe(II) oxygenase superfamily;PF14226.7//DIOX_N//non-haem dioxygenase in morphine synthesis N-terminal	GO:0046872//metal ion binding;GO:0016491//oxidoreductase activity	None	None	None	XP_004301702.1//PREDICTED: S-norcoclaurine synthase 1-like
transcript54099	tr|A0A5P1F3D9|A0A5P1F3D9_ASPOF//Fe2OG dioxygenase domain-containing protein {ECO:0000259|PROSITE:PS51471} OS=Asparagus officinalis (Garden asparagus) ORFNames=A4U43_C04F17430 {ECO:0000313|EMBL:ONK72253.1} PE=3	PF03171.21//2OG-FeII_Oxy//2OG-Fe(II) oxygenase superfamily;PF14226.7//DIOX_N//non-haem dioxygenase in morphine synthesis N-terminal	GO:0046872//metal ion binding;GO:0016491//oxidoreductase activity	None	None	None	XP_020261316.1//S-norcoclaurine synthase 1-like
transcript35107	tr|M5WUP4|M5WUP4_PRUPE//Fe2OG dioxygenase domain-containing protein {ECO:0000259|PROSITE:PS51471} OS=Prunus persica (Peach) (Amygdalus persica) ORFNames=PRUPE_ppa007716mg {ECO:0000313|EMBL:EMJ10490.1} PE=3	PF03171.21//2OG-FeII_Oxy//2OG-Fe(II) oxygenase superfamily;PF14226.7//DIOX_N//non-haem dioxygenase in morphine synthesis N-terminal	GO:0046872//metal ion binding;GO:0016491//oxidoreductase activity	None	None	None	XP_009371222.1//PREDICTED: S-norcoclaurine synthase 1-like
transcript35698	tr|M5WUP4|M5WUP4_PRUPE//Fe2OG dioxygenase domain-containing protein {ECO:0000259|PROSITE:PS51471} OS=Prunus persica (Peach) (Amygdalus persica) ORFNames=PRUPE_ppa007716mg {ECO:0000313|EMBL:EMJ10490.1} PE=3	PF03171.21//2OG-FeII_Oxy//2OG-Fe(II) oxygenase superfamily;PF14226.7//DIOX_N//non-haem dioxygenase in morphine synthesis N-terminal	GO:0046872//metal ion binding;GO:0016491//oxidoreductase activity	None	None	None	XP_007209291.2//S-norcoclaurine synthase 1
transcript36342	tr|A0A3S4PFG7|A0A3S4PFG7_9MAGN//S-norcoclaurine synthase 1-like protein {ECO:0000313|EMBL:RWR89747.1} OS=Cinnamomum micranthum f. kanehirae ORFNames=CKAN_01881600 {ECO:0000313|EMBL:RWR89747.1} PE=3	PF14226.7//DIOX_N//non-haem dioxygenase in morphine synthesis N-terminal	GO:0046872//metal ion binding;GO:0016491//oxidoreductase activity	None	None	None	RWR89747.1//S-norcoclaurine synthase 1-like protein
transcript36449	tr|M5WUP4|M5WUP4_PRUPE//Fe2OG dioxygenase domain-containing protein {ECO:0000259|PROSITE:PS51471} OS=Prunus persica (Peach) (Amygdalus persica) ORFNames=PRUPE_ppa007716mg {ECO:0000313|EMBL:EMJ10490.1} PE=3	PF03171.21//2OG-FeII_Oxy//2OG-Fe(II) oxygenase superfamily;PF14226.7//DIOX_N//non-haem dioxygenase in morphine synthesis N-terminal	GO:0046872//metal ion binding;GO:0016491//oxidoreductase activity	None	None	None	XP_007209291.2//S-norcoclaurine synthase 1
transcript36671	tr|M5WUP4|M5WUP4_PRUPE//Fe2OG dioxygenase domain-containing protein {ECO:0000259|PROSITE:PS51471} OS=Prunus persica (Peach) (Amygdalus persica) ORFNames=PRUPE_ppa007716mg {ECO:0000313|EMBL:EMJ10490.1} PE=3	PF03171.21//2OG-FeII_Oxy//2OG-Fe(II) oxygenase superfamily;PF14226.7//DIOX_N//non-haem dioxygenase in morphine synthesis N-terminal	GO:0046872//metal ion binding;GO:0016491//oxidoreductase activity	None	None	None	XP_007209291.2//S-norcoclaurine synthase 1
transcript36856	tr|M5WUP4|M5WUP4_PRUPE//Fe2OG dioxygenase domain-containing protein {ECO:0000259|PROSITE:PS51471} OS=Prunus persica (Peach) (Amygdalus persica) ORFNames=PRUPE_ppa007716mg {ECO:0000313|EMBL:EMJ10490.1} PE=3	PF03171.21//2OG-FeII_Oxy//2OG-Fe(II) oxygenase superfamily;PF14226.7//DIOX_N//non-haem dioxygenase in morphine synthesis N-terminal	GO:0046872//metal ion binding;GO:0016491//oxidoreductase activity	None	None	None	XP_007209291.2//S-norcoclaurine synthase 1

## Sheet: Table S8
Table S8 All P450s annotated in the transcriptome. The candidate genes from this study are highlighted in green
seq_id	Uniprot	Pfam	GO	KEGG	Pathway	KOG	Nr
transcript38665	tr|A0A7J6W7E4|A0A7J6W7E4_THATH//Cytochrome p450 {ECO:0000313|EMBL:KAF5192827.1} OS=Thalictrum thalictroides (Rue-anemone) (Anemone thalictroides) ORFNames=FRX31_017586 {ECO:0000313|EMBL:KAF5192827.1} PE=3	PF00067.23//p450//Cytochrome P450	None	K23136	None	None	KAF5192827.1//Cytochrome p450
transcript38672	tr|A0A061FCL1|A0A061FCL1_THECC//Cytochrome P450 {ECO:0000313|EMBL:EOY14638.1} OS=Theobroma cacao (Cacao) (Cocoa) ORFNames=TCM_033952 {ECO:0000313|EMBL:EOY14638.1} PE=3	PF00067.23//p450//Cytochrome P450	GO:0004497//monooxygenase activity;GO:0020037//heme binding;GO:0016021//integral component of membrane;GO:0016705//oxidoreductase activity, acting on paired donors, with incorporation or reduction of molecular oxygen;GO:0098542//defense response to other organism;GO:0005506//iron ion binding	K23136	None	Cytochrome P450 CYP2 subfamily	EOY14638.1//Cytochrome P450
transcript38682	tr|A0A200R0X2|A0A200R0X2_9MAGN//NADPH--cytochrome P450 reductase {ECO:0000256|HAMAP-Rule:MF_03212, ECO:0000256|PIRNR:PIRNR000208} Short=CPR {ECO:0000256|HAMAP-Rule:MF_03212} Short=P450R {ECO:0000256|HAMAP-Rule:MF_03212} EC=1.6.2.4 {ECO:0000256|HAMAP-Rule:MF_03212, ECO:0000256|PIRNR:PIRNR000208} OS=Macleaya cordata ORFNames=BVC80_7799g2 {ECO:0000313|EMBL:OVA16373.1} PE=3	PF00175.22//NAD_binding_1//Oxidoreductase NAD-binding domain;PF00667.21//FAD_binding_1//FAD binding domain	GO:0050661//NADP binding;GO:0050660//flavin adenine dinucleotide binding;GO:0016021//integral component of membrane;GO:0005789//endoplasmic reticulum membrane;GO:0003958//NADPH-hemoprotein reductase activity;GO:0010181//FMN binding	K00327	None	None	OVA16373.1//Flavodoxin
transcript38777	tr|A0A1U7ZQ12|A0A1U7ZQ12_NELNU//(S)-N-methylcoclaurine 3'-hydroxylase isozyme 2 {ECO:0000313|EMBL:AXJ91462.1} probable (S)-N-methylcoclaurine 3'-hydroxylase isozyme 2 {ECO:0000313|RefSeq:XP_010253990.1} OS=Nelumbo nucifera (Sacred lotus) Synonyms=CYP80B2 {ECO:0000313|EMBL:AXJ91462.1} PE=2	PF00067.23//p450//Cytochrome P450;PF15741.6//LRIF1//Ligand-dependent nuclear receptor-interacting factor 1	GO:0005506//iron ion binding;GO:0016705//oxidoreductase activity, acting on paired donors, with incorporation or reduction of molecular oxygen;GO:0004497//monooxygenase activity;GO:0020037//heme binding	None	None	Cytochrome P450 CYP2 subfamily	XP_010253990.1//PREDICTED: probable (S)-N-methylcoclaurine 3'-hydroxylase isozyme 2
transcript38812	tr|A0A1U7ZK50|A0A1U7ZK50_NELNU//cytochrome P450 CYP72A219-like {ECO:0000313|RefSeq:XP_010248211.2} OS=Nelumbo nucifera (Sacred lotus) Name=LOC104591120 {ECO:0000313|RefSeq:XP_010248211.2} PE=3	PF00067.23//p450//Cytochrome P450	GO:0005506//iron ion binding;GO:0016705//oxidoreductase activity, acting on paired donors, with incorporation or reduction of molecular oxygen;GO:0004497//monooxygenase activity;GO:0020037//heme binding	None	None	Cytochrome P450 CYP4/CYP19/CYP26 subfamilies;Cytochrome P450 CYP4/CYP19/CYP26 subfamilies	XP_010248211.2//PREDICTED: cytochrome P450 CYP72A219-like
transcript38878	tr|A0A200QCI9|A0A200QCI9_9MAGN//Cytochrome P450 {ECO:0000313|EMBL:OVA08179.1} OS=Macleaya cordata ORFNames=BVC80_1721g41 {ECO:0000313|EMBL:OVA08179.1} PE=3	PF00067.23//p450//Cytochrome P450	GO:0004497//monooxygenase activity;GO:0016021//integral component of membrane;GO:0016705//oxidoreductase activity, acting on paired donors, with incorporation or reduction of molecular oxygen;GO:0005506//iron ion binding;GO:0020037//heme binding	K20771	None	None	OVA08179.1//Cytochrome P450
transcript38948	tr|A0A6P6WZ53|A0A6P6WZ53_COFAR//cytochrome P450 81E8-like {ECO:0000313|RefSeq:XP_027120669.1, ECO:0000313|RefSeq:XP_027120675.1} OS=Coffea arabica (Arabian coffee) Synonyms=LOC113737682 {ECO:0000313|RefSeq:XP_027120675.1} PE=3	None	GO:0005506//iron ion binding;GO:0016705//oxidoreductase activity, acting on paired donors, with incorporation or reduction of molecular oxygen;GO:0020037//heme binding	K13260	ko00943//Isoflavonoid biosynthesis;ko01110//Biosynthesis of secondary metabolites	None	XP_027120669.1//cytochrome P450 81E8-like
transcript39052	tr|A0A1U7ZQ12|A0A1U7ZQ12_NELNU//(S)-N-methylcoclaurine 3'-hydroxylase isozyme 2 {ECO:0000313|EMBL:AXJ91462.1} probable (S)-N-methylcoclaurine 3'-hydroxylase isozyme 2 {ECO:0000313|RefSeq:XP_010253990.1} OS=Nelumbo nucifera (Sacred lotus) Synonyms=CYP80B2 {ECO:0000313|EMBL:AXJ91462.1} PE=2	PF00067.23//p450//Cytochrome P450;PF15741.6//LRIF1//Ligand-dependent nuclear receptor-interacting factor 1	GO:0005506//iron ion binding;GO:0016705//oxidoreductase activity, acting on paired donors, with incorporation or reduction of molecular oxygen;GO:0004497//monooxygenase activity;GO:0020037//heme binding	None	None	Cytochrome P450 CYP2 subfamily	XP_010253990.1//PREDICTED: probable (S)-N-methylcoclaurine 3'-hydroxylase isozyme 2
transcript39083	tr|A0A061GLL9|A0A061GLL9_THECC//Uncharacterized protein {ECO:0000313|EMBL:EOY27994.1} OS=Theobroma cacao (Cacao) (Cocoa) ORFNames=TCM_029694 {ECO:0000313|EMBL:EOY27994.1} PE=4	PF14009.7//DUF4228//Domain of unknown function (DUF4228)	None	None	None	None	XP_007025372.1//PREDICTED: probable cytochrome P450 556A1
transcript39185	tr|A0A2G5C5Q1|A0A2G5C5Q1_AQUCA//Uncharacterized protein {ECO:0000313|EMBL:PIA26127.1} OS=Aquilegia coerulea (Rocky mountain columbine) ORFNames=AQUCO_09900008v1 {ECO:0000313|EMBL:PIA26127.1} PE=3	PF00067.23//p450//Cytochrome P450	GO:0016021//integral component of membrane;GO:0016705//oxidoreductase activity, acting on paired donors, with incorporation or reduction of molecular oxygen;GO:0005506//iron ion binding;GO:0020037//heme binding	None	None	None	PIA26127.1//hypothetical protein AQUCO_09900008v1
transcript39285	tr|A0A444BU33|A0A444BU33_ENSVE//Uncharacterized protein {ECO:0000313|EMBL:RWV77141.1} OS=Ensete ventricosum (Abyssinian banana) (Musa ensete) ORFNames=GW17_00062077 {ECO:0000313|EMBL:RWV77141.1} PE=3	PF00067.23//p450//Cytochrome P450	GO:0016021//integral component of membrane;GO:0016705//oxidoreductase activity, acting on paired donors, with incorporation or reduction of molecular oxygen;GO:0005506//iron ion binding;GO:0020037//heme binding	K20617	None	None	XP_008807202.2//LOW QUALITY PROTEIN: tryptamine 5-hydroxylase-like
transcript39536	tr|A0A7J0EMV7|A0A7J0EMV7_9ERIC//Cytochrome P450, family 82, subfamily C, polypeptide 4 {ECO:0000313|EMBL:GFY86917.1} OS=Actinidia rufa ORFNames=Acr_05g0005560 {ECO:0000313|EMBL:GFY86917.1} PE=3	PF00067.23//p450//Cytochrome P450	None	K23136	None	None	KAF8393876.1//hypothetical protein HHK36_020074
transcript39545	tr|A0A1U7ZQ12|A0A1U7ZQ12_NELNU//(S)-N-methylcoclaurine 3'-hydroxylase isozyme 2 {ECO:0000313|EMBL:AXJ91462.1} probable (S)-N-methylcoclaurine 3'-hydroxylase isozyme 2 {ECO:0000313|RefSeq:XP_010253990.1} OS=Nelumbo nucifera (Sacred lotus) Synonyms=CYP80B2 {ECO:0000313|EMBL:AXJ91462.1} PE=2	PF00067.23//p450//Cytochrome P450	GO:0005506//iron ion binding;GO:0016705//oxidoreductase activity, acting on paired donors, with incorporation or reduction of molecular oxygen;GO:0004497//monooxygenase activity;GO:0020037//heme binding	None	None	Cytochrome P450 CYP2 subfamily	XP_010253990.1//PREDICTED: probable (S)-N-methylcoclaurine 3'-hydroxylase isozyme 2
transcript3968	tr|A0A2I4GID1|A0A2I4GID1_JUGRE//cytochrome P450 94A1-like {ECO:0000313|RefSeq:XP_018843652.1} OS=Juglans regia (English walnut) Name=LOC109008123 {ECO:0000313|RefSeq:XP_018843652.1} PE=3	PF00067.23//p450//Cytochrome P450	GO:0004497//monooxygenase activity;GO:0016021//integral component of membrane;GO:0016705//oxidoreductase activity, acting on paired donors, with incorporation or reduction of molecular oxygen;GO:0005506//iron ion binding;GO:0020037//heme binding	None	None	None	KAF7819157.1//cytochrome P450 94A1-like
transcript39978	tr|A0A1U7ZQ12|A0A1U7ZQ12_NELNU//(S)-N-methylcoclaurine 3'-hydroxylase isozyme 2 {ECO:0000313|EMBL:AXJ91462.1} probable (S)-N-methylcoclaurine 3'-hydroxylase isozyme 2 {ECO:0000313|RefSeq:XP_010253990.1} OS=Nelumbo nucifera (Sacred lotus) Synonyms=CYP80B2 {ECO:0000313|EMBL:AXJ91462.1} PE=2	PF00067.23//p450//Cytochrome P450	GO:0005506//iron ion binding;GO:0016705//oxidoreductase activity, acting on paired donors, with incorporation or reduction of molecular oxygen;GO:0004497//monooxygenase activity;GO:0020037//heme binding	None	None	Cytochrome P450 CYP2 subfamily	XP_010253990.1//PREDICTED: probable (S)-N-methylcoclaurine 3'-hydroxylase isozyme 2
transcript40038	tr|A0A1U7ZQ12|A0A1U7ZQ12_NELNU//(S)-N-methylcoclaurine 3'-hydroxylase isozyme 2 {ECO:0000313|EMBL:AXJ91462.1} probable (S)-N-methylcoclaurine 3'-hydroxylase isozyme 2 {ECO:0000313|RefSeq:XP_010253990.1} OS=Nelumbo nucifera (Sacred lotus) Synonyms=CYP80B2 {ECO:0000313|EMBL:AXJ91462.1} PE=2	PF00067.23//p450//Cytochrome P450	GO:0005506//iron ion binding;GO:0016705//oxidoreductase activity, acting on paired donors, with incorporation or reduction of molecular oxygen;GO:0004497//monooxygenase activity;GO:0020037//heme binding	None	None	Cytochrome P450 CYP2 subfamily	XP_010253990.1//PREDICTED: probable (S)-N-methylcoclaurine 3'-hydroxylase isozyme 2
transcript4009	tr|A0A2R6QJK1|A0A2R6QJK1_ACTCC//Trans-cinnamate 4-monooxygenase {ECO:0000313|EMBL:PSS09561.1} OS=Actinidia chinensis var. chinensis (Chinese soft-hair kiwi) ORFNames=CEY00_Acc16583 {ECO:0000313|EMBL:PSS09561.1} PE=3	PF00067.23//p450//Cytochrome P450	GO:0005506//iron ion binding;GO:0016705//oxidoreductase activity, acting on paired donors, with incorporation or reduction of molecular oxygen;GO:0004497//monooxygenase activity;GO:0020037//heme binding	K00487	ko00945//Stilbenoid, diarylheptanoid and gingerol biosynthesis;ko01100//Metabolic pathways;ko00130//Ubiquinone and other terpenoid-quinone biosynthesis;ko00940//Phenylpropanoid biosynthesis;ko00941//Flavonoid biosynthesis;ko01110//Biosynthesis of secondary metabolites	None	PSS09561.1//Trans-cinnamate 4-monooxygenase
transcript40207	tr|A0A061GLL9|A0A061GLL9_THECC//Uncharacterized protein {ECO:0000313|EMBL:EOY27994.1} OS=Theobroma cacao (Cacao) (Cocoa) ORFNames=TCM_029694 {ECO:0000313|EMBL:EOY27994.1} PE=4	PF14009.7//DUF4228//Domain of unknown function (DUF4228)	None	None	None	None	XP_007025372.1//PREDICTED: probable cytochrome P450 556A1
transcript40383	tr|A0A2R6QJK1|A0A2R6QJK1_ACTCC//Trans-cinnamate 4-monooxygenase {ECO:0000313|EMBL:PSS09561.1} OS=Actinidia chinensis var. chinensis (Chinese soft-hair kiwi) ORFNames=CEY00_Acc16583 {ECO:0000313|EMBL:PSS09561.1} PE=3	PF00067.23//p450//Cytochrome P450	GO:0005506//iron ion binding;GO:0016705//oxidoreductase activity, acting on paired donors, with incorporation or reduction of molecular oxygen;GO:0004497//monooxygenase activity;GO:0020037//heme binding	K00487	ko00945//Stilbenoid, diarylheptanoid and gingerol biosynthesis;ko01100//Metabolic pathways;ko00130//Ubiquinone and other terpenoid-quinone biosynthesis;ko00940//Phenylpropanoid biosynthesis;ko00941//Flavonoid biosynthesis;ko01110//Biosynthesis of secondary metabolites	None	PSS09561.1//Trans-cinnamate 4-monooxygenase
transcript40458	tr|A0A2G5E4E1|A0A2G5E4E1_AQUCA//Uncharacterized protein {ECO:0000313|EMBL:PIA50635.1} OS=Aquilegia coerulea (Rocky mountain columbine) ORFNames=AQUCO_01200087v1 {ECO:0000313|EMBL:PIA50635.1} PE=3	PF00067.23//p450//Cytochrome P450	GO:0004497//monooxygenase activity;GO:0016021//integral component of membrane;GO:0016705//oxidoreductase activity, acting on paired donors, with incorporation or reduction of molecular oxygen;GO:0005506//iron ion binding;GO:0020037//heme binding	K13395	ko01100//Metabolic pathways;ko00950//Isoquinoline alkaloid biosynthesis;ko01110//Biosynthesis of secondary metabolites	None	ANY58151.1//putative CYP719
transcript40527	tr|A0A7J6V6F5|A0A7J6V6F5_THATH//Cytochrome p450 {ECO:0000313|EMBL:KAF5179992.1} OS=Thalictrum thalictroides (Rue-anemone) (Anemone thalictroides) ORFNames=FRX31_030421 {ECO:0000313|EMBL:KAF5179992.1} PE=3	PF00067.23//p450//Cytochrome P450	None	K20617	None	None	KAF9594438.1//hypothetical protein IFM89_031040
transcript40666	tr|A0A200Q2S1|A0A200Q2S1_9MAGN//Cytochrome P450 {ECO:0000313|EMBL:OVA04758.1} OS=Macleaya cordata ORFNames=BVC80_1719g95 {ECO:0000313|EMBL:OVA04758.1} PE=3	PF00067.23//p450//Cytochrome P450	GO:0004497//monooxygenase activity;GO:0016021//integral component of membrane;GO:0016705//oxidoreductase activity, acting on paired donors, with incorporation or reduction of molecular oxygen;GO:0005506//iron ion binding;GO:0020037//heme binding	None	None	None	OVA04758.1//Cytochrome P450
transcript40829	tr|A0A1U7ZK50|A0A1U7ZK50_NELNU//cytochrome P450 CYP72A219-like {ECO:0000313|RefSeq:XP_010248211.2} OS=Nelumbo nucifera (Sacred lotus) Name=LOC104591120 {ECO:0000313|RefSeq:XP_010248211.2} PE=3	PF00067.23//p450//Cytochrome P450	GO:0005506//iron ion binding;GO:0016705//oxidoreductase activity, acting on paired donors, with incorporation or reduction of molecular oxygen;GO:0004497//monooxygenase activity;GO:0020037//heme binding	None	None	Cytochrome P450 CYP4/CYP19/CYP26 subfamilies;Cytochrome P450 CYP4/CYP19/CYP26 subfamilies	XP_010248211.2//PREDICTED: cytochrome P450 CYP72A219-like
transcript40914	tr|A5AK80|A5AK80_VITVI//Uncharacterized protein {ECO:0000313|EMBL:CAN73481.1} OS=Vitis vinifera (Grape) ORFNames=VITISV_026695 {ECO:0000313|EMBL:CAN73481.1} PE=3	PF00067.23//p450//Cytochrome P450	GO:0005506//iron ion binding;GO:0016705//oxidoreductase activity, acting on paired donors, with incorporation or reduction of molecular oxygen;GO:0004497//monooxygenase activity;GO:0020037//heme binding	K09755	ko01100//Metabolic pathways;ko00940//Phenylpropanoid biosynthesis;ko01110//Biosynthesis of secondary metabolites	None	CAN73481.1//hypothetical protein VITISV_026695
transcript41133	tr|A0A7J7P7U3|A0A7J7P7U3_9MAGN//Uncharacterized protein {ECO:0000313|EMBL:KAF6175214.1} OS=Kingdonia uniflora {ECO:0000313|EMBL:KAF6175215.1} PE=3	PF00067.23//p450//Cytochrome P450	None	None	None	None	KAF6175214.1//hypothetical protein GIB67_015899
transcript41633	tr|A0A1U8B348|A0A1U8B348_NELNU//cytochrome P450 CYP72A219-like {ECO:0000313|RefSeq:XP_010275170.1} OS=Nelumbo nucifera (Sacred lotus) Name=LOC104610308 {ECO:0000313|RefSeq:XP_010275170.1} PE=3	PF00067.23//p450//Cytochrome P450	GO:0004497//monooxygenase activity;GO:0016021//integral component of membrane;GO:0016705//oxidoreductase activity, acting on paired donors, with incorporation or reduction of molecular oxygen;GO:0005506//iron ion binding;GO:0020037//heme binding	None	None	Cytochrome P450 CYP4/CYP19/CYP26 subfamilies;Cytochrome P450 CYP4/CYP19/CYP26 subfamilies	XP_010275170.1//PREDICTED: cytochrome P450 CYP72A219-like
transcript41655	tr|A0A200R7J8|A0A200R7J8_9MAGN//Cytochrome P450 {ECO:0000313|EMBL:OVA18685.1} OS=Macleaya cordata ORFNames=BVC80_1831g244 {ECO:0000313|EMBL:OVA18685.1} PE=3	PF00067.23//p450//Cytochrome P450	GO:0005506//iron ion binding;GO:0016705//oxidoreductase activity, acting on paired donors, with incorporation or reduction of molecular oxygen;GO:0004497//monooxygenase activity;GO:0020037//heme binding	K20617	None	None	KAF9600312.1//hypothetical protein IFM89_006625
transcript42251	tr|A0A200PMP3|A0A200PMP3_9MAGN//Cytochrome P450 {ECO:0000313|EMBL:OUZ99485.1} OS=Macleaya cordata ORFNames=BVC80_8973g32 {ECO:0000313|EMBL:OUZ99485.1} PE=4	PF00067.23//p450//Cytochrome P450	GO:0004497//monooxygenase activity;GO:0016021//integral component of membrane;GO:0016705//oxidoreductase activity, acting on paired donors, with incorporation or reduction of molecular oxygen;GO:0005506//iron ion binding;GO:0020037//heme binding	None	None	None	OUZ99485.1//Cytochrome P450
transcript42295	tr|A0A2G5ELQ6|A0A2G5ELQ6_AQUCA//Uncharacterized protein {ECO:0000313|EMBL:PIA56660.1} OS=Aquilegia coerulea (Rocky mountain columbine) ORFNames=AQUCO_00700787v1 {ECO:0000313|EMBL:PIA56660.1} PE=3	PF00067.23//p450//Cytochrome P450	GO:0005506//iron ion binding;GO:0016705//oxidoreductase activity, acting on paired donors, with incorporation or reduction of molecular oxygen;GO:0004497//monooxygenase activity;GO:0020037//heme binding	None	None	None	PIA56660.1//hypothetical protein AQUCO_00700787v1
transcript42439	tr|A0A7J6V1W9|A0A7J6V1W9_THATH//Cytochrome p450 {ECO:0000313|EMBL:KAF5178833.1} OS=Thalictrum thalictroides (Rue-anemone) (Anemone thalictroides) ORFNames=FRX31_031579 {ECO:0000313|EMBL:KAF5178833.1} PE=3	PF00067.23//p450//Cytochrome P450	None	K12153	ko01100//Metabolic pathways;ko01210//2-Oxocarboxylic acid metabolism;ko00966//Glucosinolate biosynthesis;ko00460//Cyanoamino acid metabolism;ko01110//Biosynthesis of secondary metabolites	None	KAF5178833.1//Cytochrome p450
transcript42485	tr|A0A1U7ZQ12|A0A1U7ZQ12_NELNU//(S)-N-methylcoclaurine 3'-hydroxylase isozyme 2 {ECO:0000313|EMBL:AXJ91462.1} probable (S)-N-methylcoclaurine 3'-hydroxylase isozyme 2 {ECO:0000313|RefSeq:XP_010253990.1} OS=Nelumbo nucifera (Sacred lotus) Synonyms=CYP80B2 {ECO:0000313|EMBL:AXJ91462.1} PE=2	PF00067.23//p450//Cytochrome P450	GO:0005506//iron ion binding;GO:0016705//oxidoreductase activity, acting on paired donors, with incorporation or reduction of molecular oxygen;GO:0004497//monooxygenase activity;GO:0020037//heme binding	None	None	Cytochrome P450 CYP2 subfamily	XP_010253990.1//PREDICTED: probable (S)-N-methylcoclaurine 3'-hydroxylase isozyme 2
transcript42533	tr|A0A5C7H686|A0A5C7H686_9ROSI//Uncharacterized protein {ECO:0000313|EMBL:TXG52494.1} OS=Acer yangbiense ORFNames=EZV62_021663 {ECO:0000313|EMBL:TXG52494.1} PE=3	PF00067.23//p450//Cytochrome P450	GO:0005506//iron ion binding;GO:0016705//oxidoreductase activity, acting on paired donors, with incorporation or reduction of molecular oxygen;GO:0004497//monooxygenase activity;GO:0020037//heme binding	K13260	ko00943//Isoflavonoid biosynthesis;ko01110//Biosynthesis of secondary metabolites	None	TXG52494.1//hypothetical protein EZV62_021663
transcript42793	tr|A0A1U7ZK50|A0A1U7ZK50_NELNU//cytochrome P450 CYP72A219-like {ECO:0000313|RefSeq:XP_010248211.2} OS=Nelumbo nucifera (Sacred lotus) Name=LOC104591120 {ECO:0000313|RefSeq:XP_010248211.2} PE=3	PF00067.23//p450//Cytochrome P450	GO:0005506//iron ion binding;GO:0016705//oxidoreductase activity, acting on paired donors, with incorporation or reduction of molecular oxygen;GO:0004497//monooxygenase activity;GO:0020037//heme binding	None	None	Cytochrome P450 CYP4/CYP19/CYP26 subfamilies;Cytochrome P450 CYP4/CYP19/CYP26 subfamilies	XP_010248211.2//PREDICTED: cytochrome P450 CYP72A219-like
transcript42837	tr|A0A7J7NIF6|A0A7J7NIF6_9MAGN//Uncharacterized protein {ECO:0000313|EMBL:KAF6166957.1} OS=Kingdonia uniflora ORFNames=GIB67_030650 {ECO:0000313|EMBL:KAF6166957.1} PE=3	PF00067.23//p450//Cytochrome P450	None	None	None	None	KAF6166957.1//hypothetical protein GIB67_030650
transcript42917	tr|A0A2G5ELQ6|A0A2G5ELQ6_AQUCA//Uncharacterized protein {ECO:0000313|EMBL:PIA56660.1} OS=Aquilegia coerulea (Rocky mountain columbine) ORFNames=AQUCO_00700787v1 {ECO:0000313|EMBL:PIA56660.1} PE=3	PF00067.23//p450//Cytochrome P450	GO:0005506//iron ion binding;GO:0016705//oxidoreductase activity, acting on paired donors, with incorporation or reduction of molecular oxygen;GO:0004497//monooxygenase activity;GO:0020037//heme binding	K13260	ko00943//Isoflavonoid biosynthesis;ko01110//Biosynthesis of secondary metabolites	None	PIA56660.1//hypothetical protein AQUCO_00700787v1
transcript43708	tr|A0A2I4GJA3|A0A2I4GJA3_JUGRE//cytochrome P450 81C13-like {ECO:0000313|RefSeq:XP_018843974.2} OS=Juglans regia (English walnut) Name=LOC109008360 {ECO:0000313|RefSeq:XP_018843974.2} PE=3	PF00067.23//p450//Cytochrome P450	GO:0004497//monooxygenase activity;GO:0016021//integral component of membrane;GO:0016705//oxidoreductase activity, acting on paired donors, with incorporation or reduction of molecular oxygen;GO:0005506//iron ion binding;GO:0020037//heme binding	K00512	ko01100//Metabolic pathways	None	XP_024165920.1//cytochrome P450 81D11-like
transcript43735	tr|A0A2G5C5Q1|A0A2G5C5Q1_AQUCA//Uncharacterized protein {ECO:0000313|EMBL:PIA26127.1} OS=Aquilegia coerulea (Rocky mountain columbine) ORFNames=AQUCO_09900008v1 {ECO:0000313|EMBL:PIA26127.1} PE=3	PF00067.23//p450//Cytochrome P450	GO:0016021//integral component of membrane;GO:0016705//oxidoreductase activity, acting on paired donors, with incorporation or reduction of molecular oxygen;GO:0005506//iron ion binding;GO:0020037//heme binding	None	None	None	PIA26127.1//hypothetical protein AQUCO_09900008v1
transcript43744	tr|M4DJZ2|M4DJZ2_BRARP//Uncharacterized protein {ECO:0000313|EnsemblPlants:Bra016820.1-P} OS=Brassica rapa subsp. pekinensis (Chinese cabbage) (Brassica pekinensis) PE=3	PF00067.23//p450//Cytochrome P450	GO:0016705//oxidoreductase activity, acting on paired donors, with incorporation or reduction of molecular oxygen	K05917	ko01100//Metabolic pathways;ko00100//Steroid biosynthesis;ko01110//Biosynthesis of secondary metabolites	Cytochrome P450	KAF3606398.1//hypothetical protein DY000_02045014
transcript43778	tr|Q40909|Q40909_POPKI//Cinnamic acid 4-hydroxylase {ECO:0000313|EMBL:BAA11578.1} EC=1.14.13.11 {ECO:0000313|EMBL:BAA11578.1} Fragment OS=Populus kitakamiensis (Aspen) (Populus sieboldii x Populus grandidentata) Name=cyp73c {ECO:0000313|EMBL:BAA11578.1} PE=3	PF00067.23//p450//Cytochrome P450	GO:0005506//iron ion binding;GO:0016705//oxidoreductase activity, acting on paired donors, with incorporation or reduction of molecular oxygen;GO:0004497//monooxygenase activity;GO:0020037//heme binding	K00487	ko00945//Stilbenoid, diarylheptanoid and gingerol biosynthesis;ko01100//Metabolic pathways;ko00130//Ubiquinone and other terpenoid-quinone biosynthesis;ko00940//Phenylpropanoid biosynthesis;ko00941//Flavonoid biosynthesis;ko01110//Biosynthesis of secondary metabolites	None	pir|PC4237|//trans-cinnamate 4-monooxygenase (EC 1.14.13.11) C - Japanese aspen x large-toothed aspen (fragment)
transcript44050	tr|A0A2G5E1D1|A0A2G5E1D1_AQUCA//Uncharacterized protein {ECO:0000313|EMBL:PIA49521.1} OS=Aquilegia coerulea (Rocky mountain columbine) ORFNames=AQUCO_01300368v1 {ECO:0000313|EMBL:PIA49521.1} PE=3	PF00067.23//p450//Cytochrome P450	GO:0005506//iron ion binding;GO:0016705//oxidoreductase activity, acting on paired donors, with incorporation or reduction of molecular oxygen;GO:0004497//monooxygenase activity;GO:0020037//heme binding	None	None	None	PIA49521.1//hypothetical protein AQUCO_01300368v1
transcript44138	tr|A0A200Q335|A0A200Q335_9MAGN//Cytochrome P450 {ECO:0000313|EMBL:OVA04878.1} OS=Macleaya cordata ORFNames=BVC80_1215g7 {ECO:0000313|EMBL:OVA04878.1} PE=3	PF00067.23//p450//Cytochrome P450	GO:0005506//iron ion binding;GO:0016705//oxidoreductase activity, acting on paired donors, with incorporation or reduction of molecular oxygen;GO:0004497//monooxygenase activity;GO:0020037//heme binding	K15639	ko00905//Brassinosteroid biosynthesis	None	OVA04878.1//Cytochrome P450
transcript44492	tr|A0A7J0EMV7|A0A7J0EMV7_9ERIC//Cytochrome P450, family 82, subfamily C, polypeptide 4 {ECO:0000313|EMBL:GFY86917.1} OS=Actinidia rufa ORFNames=Acr_05g0005560 {ECO:0000313|EMBL:GFY86917.1} PE=3	PF00067.23//p450//Cytochrome P450	None	K23136	None	None	KAF8393876.1//hypothetical protein HHK36_020074
transcript44535	tr|A0A7J6WBM6|A0A7J6WBM6_THATH//Alkane hydroxylase MAH1-like {ECO:0000313|EMBL:KAF5194769.1} OS=Thalictrum thalictroides (Rue-anemone) (Anemone thalictroides) ORFNames=FRX31_015644 {ECO:0000313|EMBL:KAF5194769.1} PE=3	PF00067.23//p450//Cytochrome P450	None	None	None	None	KAF5194769.1//alkane hydroxylase MAH1-like
transcript44714	tr|A5AK80|A5AK80_VITVI//Uncharacterized protein {ECO:0000313|EMBL:CAN73481.1} OS=Vitis vinifera (Grape) ORFNames=VITISV_026695 {ECO:0000313|EMBL:CAN73481.1} PE=3	PF00067.23//p450//Cytochrome P450	GO:0005506//iron ion binding;GO:0016705//oxidoreductase activity, acting on paired donors, with incorporation or reduction of molecular oxygen;GO:0004497//monooxygenase activity;GO:0020037//heme binding	K09755	ko01100//Metabolic pathways;ko00940//Phenylpropanoid biosynthesis;ko01110//Biosynthesis of secondary metabolites	None	CAN73481.1//hypothetical protein VITISV_026695
transcript22432	tr|A0A2C9U0Y2|A0A2C9U0Y2_MANES//NADPH--cytochrome P450 reductase {ECO:0000256|HAMAP-Rule:MF_03212, ECO:0000256|PIRNR:PIRNR000208} Short=CPR {ECO:0000256|HAMAP-Rule:MF_03212} Short=P450R {ECO:0000256|HAMAP-Rule:MF_03212} EC=1.6.2.4 {ECO:0000256|HAMAP-Rule:MF_03212, ECO:0000256|PIRNR:PIRNR000208} OS=Manihot esculenta (Cassava) (Jatropha manihot) ORFNames=MANES_18G058200 {ECO:0000313|EMBL:OAY23181.1…	PF00175.22//NAD_binding_1//Oxidoreductase NAD-binding domain;PF00258.26//Flavodoxin_1//Flavodoxin;PF00667.21//FAD_binding_1//FAD binding domain	GO:0050661//NADP binding;GO:0050660//flavin adenine dinucleotide binding;GO:0016709//oxidoreductase activity, acting on paired donors, with incorporation or reduction of molecular oxygen, NAD(P)H as one donor, and incorporation of one atom of oxygen;GO:0005829//cytosol;GO:0005789//endoplasmic reticulum membrane;GO:0003958//NADPH-hemoprotein reductase activity;GO:0010181//FMN binding;GO:0016021//i…	K00327	None	None	XP_021601058.1//NADPH--cytochrome P450 reductase-like
transcript22607	tr|A0A7J6W7E4|A0A7J6W7E4_THATH//Cytochrome p450 {ECO:0000313|EMBL:KAF5192827.1} OS=Thalictrum thalictroides (Rue-anemone) (Anemone thalictroides) ORFNames=FRX31_017586 {ECO:0000313|EMBL:KAF5192827.1} PE=3	PF00067.23//p450//Cytochrome P450	None	K23136	None	None	KAF5192827.1//Cytochrome p450
transcript22622	tr|A0A200R0X2|A0A200R0X2_9MAGN//NADPH--cytochrome P450 reductase {ECO:0000256|HAMAP-Rule:MF_03212, ECO:0000256|PIRNR:PIRNR000208} Short=CPR {ECO:0000256|HAMAP-Rule:MF_03212} Short=P450R {ECO:0000256|HAMAP-Rule:MF_03212} EC=1.6.2.4 {ECO:0000256|HAMAP-Rule:MF_03212, ECO:0000256|PIRNR:PIRNR000208} OS=Macleaya cordata ORFNames=BVC80_7799g2 {ECO:0000313|EMBL:OVA16373.1} PE=3	PF00175.22//NAD_binding_1//Oxidoreductase NAD-binding domain;PF00667.21//FAD_binding_1//FAD binding domain	GO:0050661//NADP binding;GO:0050660//flavin adenine dinucleotide binding;GO:0016021//integral component of membrane;GO:0005789//endoplasmic reticulum membrane;GO:0003958//NADPH-hemoprotein reductase activity;GO:0010181//FMN binding	K00327	None	None	OVA16373.1//Flavodoxin
transcript22681	tr|A0A7J7P7U3|A0A7J7P7U3_9MAGN//Uncharacterized protein {ECO:0000313|EMBL:KAF6175214.1} OS=Kingdonia uniflora {ECO:0000313|EMBL:KAF6175215.1} PE=3	PF00067.23//p450//Cytochrome P450	None	None	None	None	KAF6175214.1//hypothetical protein GIB67_015899
transcript22725	tr|A0A200PZA0|A0A200PZA0_9MAGN//Cytochrome P450 {ECO:0000313|EMBL:OVA03553.1} OS=Macleaya cordata ORFNames=BVC80_1651g58 {ECO:0000313|EMBL:OVA03553.1} PE=3	PF00067.23//p450//Cytochrome P450	GO:0005506//iron ion binding;GO:0016705//oxidoreductase activity, acting on paired donors, with incorporation or reduction of molecular oxygen;GO:0004497//monooxygenase activity;GO:0020037//heme binding	K00512	ko01100//Metabolic pathways	None	OVA03553.1//Cytochrome P450
transcript22731	tr|A0A7J6W7E4|A0A7J6W7E4_THATH//Cytochrome p450 {ECO:0000313|EMBL:KAF5192827.1} OS=Thalictrum thalictroides (Rue-anemone) (Anemone thalictroides) ORFNames=FRX31_017586 {ECO:0000313|EMBL:KAF5192827.1} PE=3	PF00067.23//p450//Cytochrome P450	None	K23136	None	None	KAF5192827.1//Cytochrome p450
transcript22789	tr|A0A7N2L729|A0A7N2L729_QUELO//Uncharacterized protein {ECO:0000313|EnsemblPlants:QL03p044248:mrna} OS=Quercus lobata (Valley oak) PE=3	PF00067.23//p450//Cytochrome P450	None	K15402	ko00073//Cutin, suberine and wax biosynthesis	None	XP_023897881.1//cytochrome P450 86B1-like
transcript22845	tr|A9ZT56|A9ZT56_COPJA//Cytochrome P450 {ECO:0000313|EMBL:BAF98466.1} OS=Coptis japonica var. dissecta Name=CYP72A84 {ECO:0000313|EMBL:BAF98466.1} PE=2	PF00067.23//p450//Cytochrome P450	GO:0004497//monooxygenase activity;GO:0016021//integral component of membrane;GO:0016705//oxidoreductase activity, acting on paired donors, with incorporation or reduction of molecular oxygen;GO:0005506//iron ion binding;GO:0020037//heme binding	None	None	None	BAF98466.1//cytochrome P450
transcript22868	tr|A0A1U7ZFY0|A0A1U7ZFY0_NELNU//geraniol 8-hydroxylase-like {ECO:0000313|RefSeq:XP_010252632.1} OS=Nelumbo nucifera (Sacred lotus) Name=LOC104594156 {ECO:0000313|RefSeq:XP_010252632.1} PE=3	PF00067.23//p450//Cytochrome P450	GO:0004497//monooxygenase activity;GO:0016021//integral component of membrane;GO:0016705//oxidoreductase activity, acting on paired donors, with incorporation or reduction of molecular oxygen;GO:0005506//iron ion binding;GO:0020037//heme binding	None	None	Cytochrome P450 CYP2 subfamily	KAF9624069.1//hypothetical protein IFM89_007767
transcript22948	tr|A0A200QCI9|A0A200QCI9_9MAGN//Cytochrome P450 {ECO:0000313|EMBL:OVA08179.1} OS=Macleaya cordata ORFNames=BVC80_1721g41 {ECO:0000313|EMBL:OVA08179.1} PE=3	PF00067.23//p450//Cytochrome P450	GO:0004497//monooxygenase activity;GO:0016021//integral component of membrane;GO:0016705//oxidoreductase activity, acting on paired donors, with incorporation or reduction of molecular oxygen;GO:0005506//iron ion binding;GO:0020037//heme binding	K20771	None	None	OVA08179.1//Cytochrome P450
transcript22989	tr|A0A2G5DRF4|A0A2G5DRF4_AQUCA//Uncharacterized protein {ECO:0000313|EMBL:PIA46104.1} OS=Aquilegia coerulea (Rocky mountain columbine) ORFNames=AQUCO_01600401v1 {ECO:0000313|EMBL:PIA46104.1} PE=3	PF00067.23//p450//Cytochrome P450	GO:0005506//iron ion binding;GO:0016705//oxidoreductase activity, acting on paired donors, with incorporation or reduction of molecular oxygen;GO:0004497//monooxygenase activity;GO:0020037//heme binding	None	None	None	PIA46104.1//hypothetical protein AQUCO_01600401v1
transcript23064	tr|A0A438GBR2|A0A438GBR2_VITVI//Cytochrome P450 71A1 {ECO:0000313|EMBL:RVW69662.1} OS=Vitis vinifera (Grape) ORFNames=CK203_059457 {ECO:0000313|EMBL:RVW69662.1} PE=3	PF00067.23//p450//Cytochrome P450	GO:0004497//monooxygenase activity;GO:0016021//integral component of membrane;GO:0016705//oxidoreductase activity, acting on paired donors, with incorporation or reduction of molecular oxygen;GO:0005506//iron ion binding;GO:0020037//heme binding	K20617	None	None	RVW69662.1//Cytochrome P450 71A1
transcript23182	tr|A0A2G5C6Y6|A0A2G5C6Y6_AQUCA//Uncharacterized protein {ECO:0000313|EMBL:PIA27035.1} Fragment OS=Aquilegia coerulea (Rocky mountain columbine) ORFNames=AQUCO_08300013v1 {ECO:0000313|EMBL:PIA27035.1} PE=3	PF00067.23//p450//Cytochrome P450	GO:0004497//monooxygenase activity;GO:0016021//integral component of membrane;GO:0016705//oxidoreductase activity, acting on paired donors, with incorporation or reduction of molecular oxygen;GO:0005506//iron ion binding;GO:0020037//heme binding	None	None	None	PIA27035.1//hypothetical protein AQUCO_08300013v1, partial
transcript23207	tr|A9ZT56|A9ZT56_COPJA//Cytochrome P450 {ECO:0000313|EMBL:BAF98466.1} OS=Coptis japonica var. dissecta Name=CYP72A84 {ECO:0000313|EMBL:BAF98466.1} PE=2	PF00067.23//p450//Cytochrome P450	GO:0004497//monooxygenase activity;GO:0016021//integral component of membrane;GO:0016705//oxidoreductase activity, acting on paired donors, with incorporation or reduction of molecular oxygen;GO:0005506//iron ion binding;GO:0020037//heme binding	None	None	None	BAF98466.1//cytochrome P450
transcript23217	tr|A0A2G5C6Y6|A0A2G5C6Y6_AQUCA//Uncharacterized protein {ECO:0000313|EMBL:PIA27035.1} Fragment OS=Aquilegia coerulea (Rocky mountain columbine) ORFNames=AQUCO_08300013v1 {ECO:0000313|EMBL:PIA27035.1} PE=3	PF00067.23//p450//Cytochrome P450	GO:0004497//monooxygenase activity;GO:0016021//integral component of membrane;GO:0016705//oxidoreductase activity, acting on paired donors, with incorporation or reduction of molecular oxygen;GO:0005506//iron ion binding;GO:0020037//heme binding	None	None	None	PIA27035.1//hypothetical protein AQUCO_08300013v1, partial
transcript23242	tr|A0A7J7P7U3|A0A7J7P7U3_9MAGN//Uncharacterized protein {ECO:0000313|EMBL:KAF6175214.1} OS=Kingdonia uniflora {ECO:0000313|EMBL:KAF6175215.1} PE=3	PF00067.23//p450//Cytochrome P450	None	None	None	None	KAF6175214.1//hypothetical protein GIB67_015899
transcript23263	tr|A0A2Z6BXX8|A0A2Z6BXX8_ESCCA//Putative cytochrome P450 {ECO:0000313|EMBL:BBD34766.1} OS=Eschscholzia californica subsp. californica Name=CYP719C1 {ECO:0000313|EMBL:BBD34766.1} PE=2	PF00067.23//p450//Cytochrome P450	GO:0004497//monooxygenase activity;GO:0016021//integral component of membrane;GO:0016705//oxidoreductase activity, acting on paired donors, with incorporation or reduction of molecular oxygen;GO:0005506//iron ion binding;GO:0020037//heme binding	K09754	ko00945//Stilbenoid, diarylheptanoid and gingerol biosynthesis;ko01100//Metabolic pathways;ko00940//Phenylpropanoid biosynthesis;ko00941//Flavonoid biosynthesis;ko01110//Biosynthesis of secondary metabolites	None	ANY58151.1//putative CYP719
transcript23336	tr|A0A2G5CXU3|A0A2G5CXU3_AQUCA//Uncharacterized protein {ECO:0000313|EMBL:PIA36079.1} OS=Aquilegia coerulea (Rocky mountain columbine) ORFNames=AQUCO_03400170v1 {ECO:0000313|EMBL:PIA36079.1} PE=3	PF00067.23//p450//Cytochrome P450	GO:0004497//monooxygenase activity;GO:0016021//integral component of membrane;GO:0016705//oxidoreductase activity, acting on paired donors, with incorporation or reduction of molecular oxygen;GO:0005506//iron ion binding;GO:0020037//heme binding	K20623	ko00905//Brassinosteroid biosynthesis;ko01100//Metabolic pathways;ko01110//Biosynthesis of secondary metabolites	None	KAF9606742.1//hypothetical protein IFM89_028118
transcript23337	tr|A9ZT56|A9ZT56_COPJA//Cytochrome P450 {ECO:0000313|EMBL:BAF98466.1} OS=Coptis japonica var. dissecta Name=CYP72A84 {ECO:0000313|EMBL:BAF98466.1} PE=2	PF00067.23//p450//Cytochrome P450	GO:0004497//monooxygenase activity;GO:0016021//integral component of membrane;GO:0016705//oxidoreductase activity, acting on paired donors, with incorporation or reduction of molecular oxygen;GO:0005506//iron ion binding;GO:0020037//heme binding	None	None	None	BAF98466.1//cytochrome P450
transcript23339	tr|A0A2I4HKS8|A0A2I4HKS8_JUGRE//cytochrome P450 98A2 {ECO:0000313|RefSeq:XP_018856763.1} OS=Juglans regia (English walnut) Name=LOC109019007 {ECO:0000313|RefSeq:XP_018856763.1} PE=3	PF00067.23//p450//Cytochrome P450	GO:0004497//monooxygenase activity;GO:0016021//integral component of membrane;GO:0016705//oxidoreductase activity, acting on paired donors, with incorporation or reduction of molecular oxygen;GO:0005506//iron ion binding;GO:0020037//heme binding	K09754	ko00945//Stilbenoid, diarylheptanoid and gingerol biosynthesis;ko01100//Metabolic pathways;ko00940//Phenylpropanoid biosynthesis;ko00941//Flavonoid biosynthesis;ko01110//Biosynthesis of secondary metabolites	None	XP_018856763.1//cytochrome P450 98A2
transcript23387	tr|A0A2G5CP10|A0A2G5CP10_AQUCA//Uncharacterized protein {ECO:0000313|EMBL:PIA33008.1} OS=Aquilegia coerulea (Rocky mountain columbine) ORFNames=AQUCO_04200033v1 {ECO:0000313|EMBL:PIA33008.1} PE=3	PF00067.23//p450//Cytochrome P450	GO:0005506//iron ion binding;GO:0016705//oxidoreductase activity, acting on paired donors, with incorporation or reduction of molecular oxygen;GO:0004497//monooxygenase activity;GO:0020037//heme binding	None	None	None	KAF9622005.1//hypothetical protein IFM89_029225
transcript23388	tr|A0A7J7P7U3|A0A7J7P7U3_9MAGN//Uncharacterized protein {ECO:0000313|EMBL:KAF6175214.1} OS=Kingdonia uniflora {ECO:0000313|EMBL:KAF6175215.1} PE=3	PF00067.23//p450//Cytochrome P450	None	None	None	None	KAF6175214.1//hypothetical protein GIB67_015899
transcript23408	tr|A0A2G5C1T4|A0A2G5C1T4_AQUCA//Uncharacterized protein {ECO:0000313|EMBL:PIA25242.1} OS=Aquilegia coerulea (Rocky mountain columbine) ORFNames=AQUCO_12200018v1 {ECO:0000313|EMBL:PIA25242.1} PE=3	PF00067.23//p450//Cytochrome P450	GO:0004497//monooxygenase activity;GO:0016021//integral component of membrane;GO:0016705//oxidoreductase activity, acting on paired donors, with incorporation or reduction of molecular oxygen;GO:0005506//iron ion binding;GO:0020037//heme binding	K21995	ko00073//Cutin, suberine and wax biosynthesis	None	PIA25242.1//hypothetical protein AQUCO_12200018v1
transcript23508	tr|A0A1U7ZFY0|A0A1U7ZFY0_NELNU//geraniol 8-hydroxylase-like {ECO:0000313|RefSeq:XP_010252632.1} OS=Nelumbo nucifera (Sacred lotus) Name=LOC104594156 {ECO:0000313|RefSeq:XP_010252632.1} PE=3	PF00067.23//p450//Cytochrome P450	GO:0004497//monooxygenase activity;GO:0016021//integral component of membrane;GO:0016705//oxidoreductase activity, acting on paired donors, with incorporation or reduction of molecular oxygen;GO:0005506//iron ion binding;GO:0020037//heme binding	None	None	Cytochrome P450 CYP2 subfamily	KAF9624069.1//hypothetical protein IFM89_007767
transcript23561	tr|A0A200QIZ5|A0A200QIZ5_9MAGN//Cytochrome P450 {ECO:0000313|EMBL:OVA10470.1} OS=Macleaya cordata ORFNames=BVC80_8983g48 {ECO:0000313|EMBL:OVA10470.1} PE=3	PF00067.23//p450//Cytochrome P450	GO:0005506//iron ion binding;GO:0016705//oxidoreductase activity, acting on paired donors, with incorporation or reduction of molecular oxygen;GO:0004497//monooxygenase activity;GO:0020037//heme binding	K09754	ko00945//Stilbenoid, diarylheptanoid and gingerol biosynthesis;ko01100//Metabolic pathways;ko00940//Phenylpropanoid biosynthesis;ko00941//Flavonoid biosynthesis;ko01110//Biosynthesis of secondary metabolites	None	ANY58151.1//putative CYP719
transcript23575	tr|A0A2C9U0Y2|A0A2C9U0Y2_MANES//NADPH--cytochrome P450 reductase {ECO:0000256|HAMAP-Rule:MF_03212, ECO:0000256|PIRNR:PIRNR000208} Short=CPR {ECO:0000256|HAMAP-Rule:MF_03212} Short=P450R {ECO:0000256|HAMAP-Rule:MF_03212} EC=1.6.2.4 {ECO:0000256|HAMAP-Rule:MF_03212, ECO:0000256|PIRNR:PIRNR000208} OS=Manihot esculenta (Cassava) (Jatropha manihot) ORFNames=MANES_18G058200 {ECO:0000313|EMBL:OAY23181.1…	PF00175.22//NAD_binding_1//Oxidoreductase NAD-binding domain;PF00258.26//Flavodoxin_1//Flavodoxin;PF00667.21//FAD_binding_1//FAD binding domain	GO:0050661//NADP binding;GO:0050660//flavin adenine dinucleotide binding;GO:0016709//oxidoreductase activity, acting on paired donors, with incorporation or reduction of molecular oxygen, NAD(P)H as one donor, and incorporation of one atom of oxygen;GO:0005829//cytosol;GO:0005789//endoplasmic reticulum membrane;GO:0003958//NADPH-hemoprotein reductase activity;GO:0010181//FMN binding;GO:0016021//i…	K00327	None	None	XP_021601058.1//NADPH--cytochrome P450 reductase-like
transcript23586	tr|A0A200QGW9|A0A200QGW9_9MAGN//Cytochrome P450 {ECO:0000313|EMBL:OVA09758.1} OS=Macleaya cordata ORFNames=BVC80_9101g303 {ECO:0000313|EMBL:OVA09758.1} PE=4	PF00067.23//p450//Cytochrome P450	GO:0005506//iron ion binding;GO:0016705//oxidoreductase activity, acting on paired donors, with incorporation or reduction of molecular oxygen;GO:0004497//monooxygenase activity;GO:0020037//heme binding	K10528	ko00592//alpha-Linolenic acid metabolism;ko01110//Biosynthesis of secondary metabolites	None	OVA09758.1//Cytochrome P450
transcript23594	tr|A0A1U7ZQ12|A0A1U7ZQ12_NELNU//(S)-N-methylcoclaurine 3'-hydroxylase isozyme 2 {ECO:0000313|EMBL:AXJ91462.1} probable (S)-N-methylcoclaurine 3'-hydroxylase isozyme 2 {ECO:0000313|RefSeq:XP_010253990.1} OS=Nelumbo nucifera (Sacred lotus) Synonyms=CYP80B2 {ECO:0000313|EMBL:AXJ91462.1} PE=2	PF00067.23//p450//Cytochrome P450	GO:0005506//iron ion binding;GO:0016705//oxidoreductase activity, acting on paired donors, with incorporation or reduction of molecular oxygen;GO:0004497//monooxygenase activity;GO:0020037//heme binding	None	None	Cytochrome P450 CYP2 subfamily	XP_010253990.1//PREDICTED: probable (S)-N-methylcoclaurine 3'-hydroxylase isozyme 2
transcript23713	tr|A0A1U8APC3|A0A1U8APC3_NELNU//cytochrome P450 CYP82D47-like {ECO:0000313|RefSeq:XP_010264712.1} OS=Nelumbo nucifera (Sacred lotus) Name=LOC104602643 {ECO:0000313|RefSeq:XP_010264712.1} PE=3	PF00067.23//p450//Cytochrome P450	GO:0004497//monooxygenase activity;GO:0016021//integral component of membrane;GO:0016705//oxidoreductase activity, acting on paired donors, with incorporation or reduction of molecular oxygen;GO:0005506//iron ion binding;GO:0020037//heme binding	K23136	None	Cytochrome P450 CYP2 subfamily	XP_010264712.1//PREDICTED: cytochrome P450 CYP82D47-like
transcript23829	tr|A0A2G5F316|A0A2G5F316_AQUCA//Uncharacterized protein {ECO:0000313|EMBL:PIA62403.1} OS=Aquilegia coerulea (Rocky mountain columbine) ORFNames=AQUCO_00200420v1 {ECO:0000313|EMBL:PIA62403.1} PE=3	PF00067.23//p450//Cytochrome P450	GO:0004497//monooxygenase activity;GO:0016021//integral component of membrane;GO:0016705//oxidoreductase activity, acting on paired donors, with incorporation or reduction of molecular oxygen;GO:0005506//iron ion binding;GO:0020037//heme binding	None	None	None	PIA62403.1//hypothetical protein AQUCO_00200420v1
transcript23896	tr|A0A2G5ELQ6|A0A2G5ELQ6_AQUCA//Uncharacterized protein {ECO:0000313|EMBL:PIA56660.1} OS=Aquilegia coerulea (Rocky mountain columbine) ORFNames=AQUCO_00700787v1 {ECO:0000313|EMBL:PIA56660.1} PE=3	PF00067.23//p450//Cytochrome P450	GO:0005506//iron ion binding;GO:0016705//oxidoreductase activity, acting on paired donors, with incorporation or reduction of molecular oxygen;GO:0004497//monooxygenase activity;GO:0020037//heme binding	None	None	None	PIA56660.1//hypothetical protein AQUCO_00700787v1
transcript23999	tr|F6GWQ4|F6GWQ4_VITVI//Uncharacterized protein {ECO:0000313|EMBL:CCB44389.1} OS=Vitis vinifera (Grape) OrderedLocusNames=VIT_04s0023g02900 {ECO:0000313|EMBL:CCB44389.1} PE=3	PF00067.23//p450//Cytochrome P450	GO:0004497//monooxygenase activity;GO:0009809//lignin biosynthetic process;GO:0020037//heme binding;GO:0016021//integral component of membrane;GO:0016705//oxidoreductase activity, acting on paired donors, with incorporation or reduction of molecular oxygen;GO:0005506//iron ion binding	K09755	ko01100//Metabolic pathways;ko00940//Phenylpropanoid biosynthesis;ko01110//Biosynthesis of secondary metabolites	Cytochrome P450 CYP2 subfamily	XP_034682986.1//cytochrome P450 84A1-like
transcript24012	tr|A0A1U8BND0|A0A1U8BND0_NELNU//cytochrome P450 714A1-like {ECO:0000313|RefSeq:XP_010278927.1} OS=Nelumbo nucifera (Sacred lotus) Name=LOC104612956 {ECO:0000313|RefSeq:XP_010278927.1} PE=3	PF00067.23//p450//Cytochrome P450	GO:0004497//monooxygenase activity;GO:0016021//integral component of membrane;GO:0016705//oxidoreductase activity, acting on paired donors, with incorporation or reduction of molecular oxygen;GO:0005506//iron ion binding;GO:0020037//heme binding	K20661	None	Cytochrome P450 CYP4/CYP19/CYP26 subfamilies;Cytochrome P450 CYP4/CYP19/CYP26 subfamilies	KAF8364681.1//hypothetical protein HHK36_033361
transcript24029	tr|A0A2C9VJG9|A0A2C9VJG9_MANES//Uncharacterized protein {ECO:0000313|EMBL:OAY45663.1} OS=Manihot esculenta (Cassava) (Jatropha manihot) ORFNames=MANES_07G081100 {ECO:0000313|EMBL:OAY45663.1} PE=3	PF00067.23//p450//Cytochrome P450	GO:0004497//monooxygenase activity;GO:0016125//sterol metabolic process;GO:0020037//heme binding;GO:0016709//oxidoreductase activity, acting on paired donors, with incorporation or reduction of molecular oxygen, NAD(P)H as one donor, and incorporation of one atom of oxygen;GO:0016021//integral component of membrane;GO:0010295//(+)-abscisic acid 8'-hydroxylase activity;GO:0009687//abscisic acid me…	K09843	ko00906//Carotenoid biosynthesis	None	XP_021618958.1//abscisic acid 8'-hydroxylase 1-like
transcript24056	tr|A0A2G5C0U6|A0A2G5C0U6_AQUCA//Uncharacterized protein {ECO:0000313|EMBL:PIA24898.1} OS=Aquilegia coerulea (Rocky mountain columbine) ORFNames=AQUCO_15200005v1 {ECO:0000313|EMBL:PIA24898.1} PE=3	PF00067.23//p450//Cytochrome P450;PF03686.14//UPF0146//Uncharacterised protein family (UPF0146)	GO:0004497//monooxygenase activity;GO:0016021//integral component of membrane;GO:0016705//oxidoreductase activity, acting on paired donors, with incorporation or reduction of molecular oxygen;GO:0005506//iron ion binding;GO:0020037//heme binding	None	None	None	PIA24898.1//hypothetical protein AQUCO_15200005v1
transcript24208	tr|A0A1U7ZQ12|A0A1U7ZQ12_NELNU//(S)-N-methylcoclaurine 3'-hydroxylase isozyme 2 {ECO:0000313|EMBL:AXJ91462.1} probable (S)-N-methylcoclaurine 3'-hydroxylase isozyme 2 {ECO:0000313|RefSeq:XP_010253990.1} OS=Nelumbo nucifera (Sacred lotus) Synonyms=CYP80B2 {ECO:0000313|EMBL:AXJ91462.1} PE=2	PF00067.23//p450//Cytochrome P450	GO:0005506//iron ion binding;GO:0016705//oxidoreductase activity, acting on paired donors, with incorporation or reduction of molecular oxygen;GO:0004497//monooxygenase activity;GO:0020037//heme binding	None	None	Cytochrome P450 CYP2 subfamily	XP_010253990.1//PREDICTED: probable (S)-N-methylcoclaurine 3'-hydroxylase isozyme 2
transcript24221	tr|A0A2P6Q0R5|A0A2P6Q0R5_ROSCH//Putative oxidoreductase {ECO:0000313|EMBL:PRQ27788.1} EC=1.14.13.- {ECO:0000313|EMBL:PRQ27788.1} OS=Rosa chinensis (China rose) ORFNames=RchiOBHm_Chr6g0309031 {ECO:0000313|EMBL:PRQ27788.1} PE=3	PF00067.23//p450//Cytochrome P450	GO:0004497//monooxygenase activity;GO:0016021//integral component of membrane;GO:0016705//oxidoreductase activity, acting on paired donors, with incorporation or reduction of molecular oxygen;GO:0005506//iron ion binding;GO:0020037//heme binding	None	None	None	XP_024165920.1//cytochrome P450 81D11-like
transcript24270	tr|A0A2G5C8D5|A0A2G5C8D5_AQUCA//Uncharacterized protein {ECO:0000313|EMBL:PIA27515.1} OS=Aquilegia coerulea (Rocky mountain columbine) ORFNames=AQUCO_07700055v1 {ECO:0000313|EMBL:PIA27515.1} PE=3	PF00067.23//p450//Cytochrome P450	GO:0005506//iron ion binding;GO:0016705//oxidoreductase activity, acting on paired donors, with incorporation or reduction of molecular oxygen;GO:0004497//monooxygenase activity;GO:0020037//heme binding	K07409	ko00380//Tryptophan metabolism;ko01100//Metabolic pathways;ko00232//Caffeine metabolism;ko00591//Linoleic acid metabolism;ko01110//Biosynthesis of secondary metabolites	None	PIA27515.1//hypothetical protein AQUCO_07700055v1
transcript24279	tr|M5XSG2|M5XSG2_PRUPE//Uncharacterized protein {ECO:0000313|EMBL:EMJ28471.1} Fragment OS=Prunus persica (Peach) (Amygdalus persica) ORFNames=PRUPE_ppa017703mg {ECO:0000313|EMBL:EMJ28471.1} PE=3	PF00067.23//p450//Cytochrome P450	GO:0005506//iron ion binding;GO:0016705//oxidoreductase activity, acting on paired donors, with incorporation or reduction of molecular oxygen;GO:0004497//monooxygenase activity;GO:0020037//heme binding	K23136	None	None	XP_007227272.2//cytochrome P450 82C4
transcript24281	tr|A0A200QGW9|A0A200QGW9_9MAGN//Cytochrome P450 {ECO:0000313|EMBL:OVA09758.1} OS=Macleaya cordata ORFNames=BVC80_9101g303 {ECO:0000313|EMBL:OVA09758.1} PE=4	PF00067.23//p450//Cytochrome P450	GO:0005506//iron ion binding;GO:0016705//oxidoreductase activity, acting on paired donors, with incorporation or reduction of molecular oxygen;GO:0004497//monooxygenase activity;GO:0020037//heme binding	K10528	ko00592//alpha-Linolenic acid metabolism;ko01110//Biosynthesis of secondary metabolites	None	OVA09758.1//Cytochrome P450
transcript24309	tr|A0A7J6W7E4|A0A7J6W7E4_THATH//Cytochrome p450 {ECO:0000313|EMBL:KAF5192827.1} OS=Thalictrum thalictroides (Rue-anemone) (Anemone thalictroides) ORFNames=FRX31_017586 {ECO:0000313|EMBL:KAF5192827.1} PE=3	PF00067.23//p450//Cytochrome P450	None	K23136	None	None	KAF5192827.1//Cytochrome p450
transcript24343	tr|A0A2Z6BXX8|A0A2Z6BXX8_ESCCA//Putative cytochrome P450 {ECO:0000313|EMBL:BBD34766.1} OS=Eschscholzia californica subsp. californica Name=CYP719C1 {ECO:0000313|EMBL:BBD34766.1} PE=2	PF00067.23//p450//Cytochrome P450	GO:0004497//monooxygenase activity;GO:0016021//integral component of membrane;GO:0016705//oxidoreductase activity, acting on paired donors, with incorporation or reduction of molecular oxygen;GO:0005506//iron ion binding;GO:0020037//heme binding	K09754	ko00940//Phenylpropanoid biosynthesis;ko00945//Stilbenoid, diarylheptanoid and gingerol biosynthesis;ko01110//Biosynthesis of secondary metabolites;ko00941//Flavonoid biosynthesis;ko01100//Metabolic pathways	None	ANY58151.1//putative CYP719
transcript24348	tr|A0A7J7L3R8|A0A7J7L3R8_9MAGN//Uncharacterized protein {ECO:0000313|EMBL:KAF6137208.1} OS=Kingdonia uniflora ORFNames=GIB67_030972 {ECO:0000313|EMBL:KAF6137208.1} PE=3	PF00067.23//p450//Cytochrome P450	None	K00512	ko01100//Metabolic pathways	None	KAF9594438.1//hypothetical protein IFM89_031040
transcript24380	tr|A0A2R6QJK1|A0A2R6QJK1_ACTCC//Trans-cinnamate 4-monooxygenase {ECO:0000313|EMBL:PSS09561.1} OS=Actinidia chinensis var. chinensis (Chinese soft-hair kiwi) ORFNames=CEY00_Acc16583 {ECO:0000313|EMBL:PSS09561.1} PE=3	PF00067.23//p450//Cytochrome P450	GO:0005506//iron ion binding;GO:0016705//oxidoreductase activity, acting on paired donors, with incorporation or reduction of molecular oxygen;GO:0004497//monooxygenase activity;GO:0020037//heme binding	K00487	ko00945//Stilbenoid, diarylheptanoid and gingerol biosynthesis;ko01100//Metabolic pathways;ko00130//Ubiquinone and other terpenoid-quinone biosynthesis;ko00940//Phenylpropanoid biosynthesis;ko00941//Flavonoid biosynthesis;ko01110//Biosynthesis of secondary metabolites	None	PSS09561.1//Trans-cinnamate 4-monooxygenase
transcript24396	tr|A9ZT56|A9ZT56_COPJA//Cytochrome P450 {ECO:0000313|EMBL:BAF98466.1} OS=Coptis japonica var. dissecta Name=CYP72A84 {ECO:0000313|EMBL:BAF98466.1} PE=2	PF00067.23//p450//Cytochrome P450	GO:0004497//monooxygenase activity;GO:0016021//integral component of membrane;GO:0016705//oxidoreductase activity, acting on paired donors, with incorporation or reduction of molecular oxygen;GO:0005506//iron ion binding;GO:0020037//heme binding	None	None	None	BAF98466.1//cytochrome P450
transcript24423	tr|A0A1U8APC3|A0A1U8APC3_NELNU//cytochrome P450 CYP82D47-like {ECO:0000313|RefSeq:XP_010264712.1} OS=Nelumbo nucifera (Sacred lotus) Name=LOC104602643 {ECO:0000313|RefSeq:XP_010264712.1} PE=3	PF00067.23//p450//Cytochrome P450	GO:0004497//monooxygenase activity;GO:0016021//integral component of membrane;GO:0016705//oxidoreductase activity, acting on paired donors, with incorporation or reduction of molecular oxygen;GO:0005506//iron ion binding;GO:0020037//heme binding	K23136	None	Cytochrome P450 CYP2 subfamily	XP_010264712.1//PREDICTED: cytochrome P450 CYP82D47-like
transcript24430	tr|A0A200Q335|A0A200Q335_9MAGN//Cytochrome P450 {ECO:0000313|EMBL:OVA04878.1} OS=Macleaya cordata ORFNames=BVC80_1215g7 {ECO:0000313|EMBL:OVA04878.1} PE=3	PF00067.23//p450//Cytochrome P450	GO:0005506//iron ion binding;GO:0016705//oxidoreductase activity, acting on paired donors, with incorporation or reduction of molecular oxygen;GO:0004497//monooxygenase activity;GO:0020037//heme binding	K15639	ko00905//Brassinosteroid biosynthesis	None	OVA04878.1//Cytochrome P450
transcript24521	tr|A0A2K1XQ31|A0A2K1XQ31_POPTR//Uncharacterized protein {ECO:0000313|EMBL:PNT02877.1} OS=Populus trichocarpa (Western balsam poplar) (Populus balsamifera subsp. trichocarpa) ORFNames=POPTR_014G037500 {ECO:0000313|EMBL:PNT02877.1} PE=3	PF00067.23//p450//Cytochrome P450	GO:0004497//monooxygenase activity;GO:0020037//heme binding;GO:0016021//integral component of membrane;GO:0016705//oxidoreductase activity, acting on paired donors, with incorporation or reduction of molecular oxygen;GO:0098542//defense response to other organism;GO:0005506//iron ion binding	K23136	None	None	XP_024440693.1//cytochrome P450 82C4
transcript24525	tr|A0A200PPF3|A0A200PPF3_9MAGN//Cytochrome P450 {ECO:0000313|EMBL:OVA00104.1} OS=Macleaya cordata ORFNames=BVC80_1327g7 {ECO:0000313|EMBL:OVA00104.1} PE=3	PF00067.23//p450//Cytochrome P450	GO:0004497//monooxygenase activity;GO:0016021//integral component of membrane;GO:0016705//oxidoreductase activity, acting on paired donors, with incorporation or reduction of molecular oxygen;GO:0005506//iron ion binding;GO:0020037//heme binding	K04123	ko01100//Metabolic pathways;ko01110//Biosynthesis of secondary metabolites;ko00904//Diterpenoid biosynthesis	None	OVA00104.1//Cytochrome P450
transcript24545	tr|A0A0N7F295|A0A0N7F295_SINHE//Cytochrome P450 {ECO:0000313|EMBL:ALG05128.1} OS=Sinopodophyllum hexandrum (Himalayan may apple) (Podophyllum hexandrum) Name=CYP7 {ECO:0000313|EMBL:ALG05128.1} PE=2	PF00067.23//p450//Cytochrome P450	GO:0004497//monooxygenase activity;GO:0020037//heme binding;GO:0016021//integral component of membrane;GO:0016705//oxidoreductase activity, acting on paired donors, with incorporation or reduction of molecular oxygen;GO:0005506//iron ion binding;GO:0009699//phenylpropanoid biosynthetic process	K00512	ko01100//Metabolic pathways	None	ALG05128.1//cytochrome P450
transcript24559	tr|A0A7J7P7U3|A0A7J7P7U3_9MAGN//Uncharacterized protein {ECO:0000313|EMBL:KAF6175214.1} OS=Kingdonia uniflora {ECO:0000313|EMBL:KAF6175215.1} PE=3	PF00067.23//p450//Cytochrome P450	None	None	None	None	KAF6175214.1//hypothetical protein GIB67_015899
transcript24565	tr|A0A1U7ZQ12|A0A1U7ZQ12_NELNU//(S)-N-methylcoclaurine 3'-hydroxylase isozyme 2 {ECO:0000313|EMBL:AXJ91462.1} probable (S)-N-methylcoclaurine 3'-hydroxylase isozyme 2 {ECO:0000313|RefSeq:XP_010253990.1} OS=Nelumbo nucifera (Sacred lotus) Synonyms=CYP80B2 {ECO:0000313|EMBL:AXJ91462.1} PE=2	PF00067.23//p450//Cytochrome P450	GO:0005506//iron ion binding;GO:0016705//oxidoreductase activity, acting on paired donors, with incorporation or reduction of molecular oxygen;GO:0004497//monooxygenase activity;GO:0020037//heme binding	None	None	Cytochrome P450 CYP2 subfamily	XP_010253990.1//PREDICTED: probable (S)-N-methylcoclaurine 3'-hydroxylase isozyme 2
transcript24610	tr|A0A067FE12|A0A067FE12_CITSI//Uncharacterized protein {ECO:0000313|EMBL:KDO64375.1} OS=Citrus sinensis (Sweet orange) (Citrus aurantium var. sinensis) ORFNames=CISIN_1g014372mg {ECO:0000313|EMBL:KDO64375.1} PE=3	PF00067.23//p450//Cytochrome P450	GO:0005506//iron ion binding;GO:0016705//oxidoreductase activity, acting on paired donors, with incorporation or reduction of molecular oxygen;GO:0020037//heme binding	None	None	None	KDO64375.1//hypothetical protein CISIN_1g014372mg
transcript24620	tr|A0A2N9HU08|A0A2N9HU08_FAGSY//Uncharacterized protein {ECO:0000313|EMBL:SPD15495.1} OS=Fagus sylvatica (Beechnut) ORFNames=FSB_LOCUS43377 {ECO:0000313|EMBL:SPD15495.1} PE=3	PF00067.23//p450//Cytochrome P450	GO:0005506//iron ion binding;GO:0016705//oxidoreductase activity, acting on paired donors, with incorporation or reduction of molecular oxygen;GO:0004497//monooxygenase activity;GO:0020037//heme binding	K09590	ko00905//Brassinosteroid biosynthesis;ko01100//Metabolic pathways;ko01110//Biosynthesis of secondary metabolites	None	KAE8021830.1//hypothetical protein FH972_007685
transcript24666	tr|A0A2G5C6Y6|A0A2G5C6Y6_AQUCA//Uncharacterized protein {ECO:0000313|EMBL:PIA27035.1} Fragment OS=Aquilegia coerulea (Rocky mountain columbine) ORFNames=AQUCO_08300013v1 {ECO:0000313|EMBL:PIA27035.1} PE=3	PF00067.23//p450//Cytochrome P450	GO:0004497//monooxygenase activity;GO:0016021//integral component of membrane;GO:0016705//oxidoreductase activity, acting on paired donors, with incorporation or reduction of molecular oxygen;GO:0005506//iron ion binding;GO:0020037//heme binding	None	None	None	PIA27035.1//hypothetical protein AQUCO_08300013v1, partial
transcript24805	tr|A0A2C9VJG9|A0A2C9VJG9_MANES//Uncharacterized protein {ECO:0000313|EMBL:OAY45663.1} OS=Manihot esculenta (Cassava) (Jatropha manihot) ORFNames=MANES_07G081100 {ECO:0000313|EMBL:OAY45663.1} PE=3	PF00067.23//p450//Cytochrome P450	GO:0004497//monooxygenase activity;GO:0016125//sterol metabolic process;GO:0020037//heme binding;GO:0016709//oxidoreductase activity, acting on paired donors, with incorporation or reduction of molecular oxygen, NAD(P)H as one donor, and incorporation of one atom of oxygen;GO:0016021//integral component of membrane;GO:0010295//(+)-abscisic acid 8'-hydroxylase activity;GO:0009687//abscisic acid me…	K09843	ko00906//Carotenoid biosynthesis	None	XP_021618958.1//abscisic acid 8'-hydroxylase 1-like
transcript24838	tr|A0A5B7BIT3|A0A5B7BIT3_DAVIN//Uncharacterized protein {ECO:0000313|EMBL:MPA68178.1} OS=Davidia involucrata (Dove tree) ORFNames=Din_037619 {ECO:0000313|EMBL:MPA68178.1} PE=3	PF00067.23//p450//Cytochrome P450	GO:0005506//iron ion binding;GO:0016705//oxidoreductase activity, acting on paired donors, with incorporation or reduction of molecular oxygen;GO:0004497//monooxygenase activity;GO:0020037//heme binding	None	None	None	PIA51141.1//hypothetical protein AQUCO_01100168v1
transcript24850	tr|A0A5C7IM10|A0A5C7IM10_9ROSI//Uncharacterized protein {ECO:0000313|EMBL:TXG70251.1} OS=Acer yangbiense ORFNames=EZV62_005186 {ECO:0000313|EMBL:TXG70251.1} PE=3	PF00067.23//p450//Cytochrome P450	GO:0016021//integral component of membrane;GO:0016705//oxidoreductase activity, acting on paired donors, with incorporation or reduction of molecular oxygen;GO:0005506//iron ion binding;GO:0020037//heme binding	None	None	None	TXG70251.1//hypothetical protein EZV62_005186
transcript24877	tr|A0A0N7F295|A0A0N7F295_SINHE//Cytochrome P450 {ECO:0000313|EMBL:ALG05128.1} OS=Sinopodophyllum hexandrum (Himalayan may apple) (Podophyllum hexandrum) Name=CYP7 {ECO:0000313|EMBL:ALG05128.1} PE=2	PF00067.23//p450//Cytochrome P450	GO:0004497//monooxygenase activity;GO:0020037//heme binding;GO:0016021//integral component of membrane;GO:0016705//oxidoreductase activity, acting on paired donors, with incorporation or reduction of molecular oxygen;GO:0005506//iron ion binding;GO:0009699//phenylpropanoid biosynthetic process	K00512	ko01100//Metabolic pathways	None	ALG05128.1//cytochrome P450
transcript24887	tr|A0A067K964|A0A067K964_JATCU//Uncharacterized protein {ECO:0000313|EMBL:KDP28354.1} OS=Jatropha curcas (Barbados nut) ORFNames=JCGZ_14125 {ECO:0000313|EMBL:KDP28354.1} PE=3	PF00067.23//p450//Cytochrome P450	GO:0016021//integral component of membrane;GO:0016705//oxidoreductase activity, acting on paired donors, with incorporation or reduction of molecular oxygen;GO:0005506//iron ion binding;GO:0020037//heme binding	K20660	None	None	KAF7804983.1//cytochrome P450 709B2-like
transcript24970	tr|A0A7J7L3R8|A0A7J7L3R8_9MAGN//Uncharacterized protein {ECO:0000313|EMBL:KAF6137208.1} OS=Kingdonia uniflora ORFNames=GIB67_030972 {ECO:0000313|EMBL:KAF6137208.1} PE=3	PF00067.23//p450//Cytochrome P450	None	K00512	ko01100//Metabolic pathways	None	KAF9594438.1//hypothetical protein IFM89_031040
transcript24979	tr|A0A200R7M7|A0A200R7M7_9MAGN//Cytochrome P450 {ECO:0000313|EMBL:OVA18686.1} OS=Macleaya cordata ORFNames=BVC80_1831g246 {ECO:0000313|EMBL:OVA18686.1} PE=3	PF00067.23//p450//Cytochrome P450	GO:0004497//monooxygenase activity;GO:0016021//integral component of membrane;GO:0016705//oxidoreductase activity, acting on paired donors, with incorporation or reduction of molecular oxygen;GO:0005506//iron ion binding;GO:0020037//heme binding	None	None	None	OVA18686.1//Cytochrome P450
transcript24992	tr|A0A7J7P7U3|A0A7J7P7U3_9MAGN//Uncharacterized protein {ECO:0000313|EMBL:KAF6175214.1} OS=Kingdonia uniflora {ECO:0000313|EMBL:KAF6175215.1} PE=3	PF00067.23//p450//Cytochrome P450	None	None	None	None	KAF6175214.1//hypothetical protein GIB67_015899
transcript25039	tr|A0A2R6RN06|A0A2R6RN06_ACTCC//Cytochrome P450 82C4 like {ECO:0000313|EMBL:PSS31382.1} OS=Actinidia chinensis var. chinensis (Chinese soft-hair kiwi) ORFNames=CEY00_Acc04678 {ECO:0000313|EMBL:PSS31382.1} PE=3	PF00067.23//p450//Cytochrome P450	GO:0004497//monooxygenase activity;GO:0016021//integral component of membrane;GO:0016705//oxidoreductase activity, acting on paired donors, with incorporation or reduction of molecular oxygen;GO:0005506//iron ion binding;GO:0020037//heme binding	K23136	None	None	PSS31382.1//Cytochrome P450 82C4 like
transcript25072	tr|A9ZT56|A9ZT56_COPJA//Cytochrome P450 {ECO:0000313|EMBL:BAF98466.1} OS=Coptis japonica var. dissecta Name=CYP72A84 {ECO:0000313|EMBL:BAF98466.1} PE=2	PF00067.23//p450//Cytochrome P450	GO:0004497//monooxygenase activity;GO:0016021//integral component of membrane;GO:0016705//oxidoreductase activity, acting on paired donors, with incorporation or reduction of molecular oxygen;GO:0005506//iron ion binding;GO:0020037//heme binding	None	None	None	BAF98466.1//cytochrome P450
transcript25119	tr|A0A2P6Q0R5|A0A2P6Q0R5_ROSCH//Putative oxidoreductase {ECO:0000313|EMBL:PRQ27788.1} EC=1.14.13.- {ECO:0000313|EMBL:PRQ27788.1} OS=Rosa chinensis (China rose) ORFNames=RchiOBHm_Chr6g0309031 {ECO:0000313|EMBL:PRQ27788.1} PE=3	PF00067.23//p450//Cytochrome P450	GO:0004497//monooxygenase activity;GO:0016021//integral component of membrane;GO:0016705//oxidoreductase activity, acting on paired donors, with incorporation or reduction of molecular oxygen;GO:0005506//iron ion binding;GO:0020037//heme binding	None	None	None	XP_024165920.1//cytochrome P450 81D11-like
transcript25188	tr|A9ZT56|A9ZT56_COPJA//Cytochrome P450 {ECO:0000313|EMBL:BAF98466.1} OS=Coptis japonica var. dissecta Name=CYP72A84 {ECO:0000313|EMBL:BAF98466.1} PE=2	PF00067.23//p450//Cytochrome P450	GO:0004497//monooxygenase activity;GO:0016021//integral component of membrane;GO:0016705//oxidoreductase activity, acting on paired donors, with incorporation or reduction of molecular oxygen;GO:0005506//iron ion binding;GO:0020037//heme binding	None	None	None	BAF98466.1//cytochrome P450
transcript25234	tr|A0A200QCI8|A0A200QCI8_9MAGN//Cytochrome P450 {ECO:0000313|EMBL:OVA08198.1} OS=Macleaya cordata ORFNames=BVC80_1107g15 {ECO:0000313|EMBL:OVA08198.1} PE=3	PF00067.23//p450//Cytochrome P450	GO:0005506//iron ion binding;GO:0016705//oxidoreductase activity, acting on paired donors, with incorporation or reduction of molecular oxygen;GO:0004497//monooxygenase activity;GO:0020037//heme binding	None	None	None	OVA08198.1//Cytochrome P450
transcript25268	tr|A0A2G5CXZ7|A0A2G5CXZ7_AQUCA//Uncharacterized protein {ECO:0000313|EMBL:PIA36138.1} OS=Aquilegia coerulea (Rocky mountain columbine) ORFNames=AQUCO_03400208v1 {ECO:0000313|EMBL:PIA36138.1} PE=3	PF00067.23//p450//Cytochrome P450	GO:0005506//iron ion binding;GO:0016705//oxidoreductase activity, acting on paired donors, with incorporation or reduction of molecular oxygen;GO:0004497//monooxygenase activity;GO:0020037//heme binding	K15747	ko01100//Metabolic pathways;ko00906//Carotenoid biosynthesis;ko01110//Biosynthesis of secondary metabolites	None	PIA36138.1//hypothetical protein AQUCO_03400208v1
transcript25289	tr|A0A2I4GS12|A0A2I4GS12_JUGRE//xanthotoxin 5-hydroxylase CYP82C4-like {ECO:0000313|RefSeq:XP_018846687.1} OS=Juglans regia (English walnut) Name=LOC109010345 {ECO:0000313|RefSeq:XP_018846687.1} PE=3	PF00067.23//p450//Cytochrome P450	GO:0004497//monooxygenase activity;GO:0016021//integral component of membrane;GO:0016705//oxidoreductase activity, acting on paired donors, with incorporation or reduction of molecular oxygen;GO:0005506//iron ion binding;GO:0020037//heme binding	K23136	None	None	XP_018846687.1//xanthotoxin 5-hydroxylase CYP82C4-like
transcript25339	tr|A0A2G5CGC6|A0A2G5CGC6_AQUCA//Uncharacterized protein {ECO:0000313|EMBL:PIA30309.1} OS=Aquilegia coerulea (Rocky mountain columbine) ORFNames=AQUCO_05600025v1 {ECO:0000313|EMBL:PIA30309.1} PE=3	PF00067.23//p450//Cytochrome P450	GO:0004497//monooxygenase activity;GO:0016021//integral component of membrane;GO:0016705//oxidoreductase activity, acting on paired donors, with incorporation or reduction of molecular oxygen;GO:0005506//iron ion binding;GO:0020037//heme binding	None	None	None	PIA30309.1//hypothetical protein AQUCO_05600025v1
transcript25403	tr|A0A200QZM5|A0A200QZM5_9MAGN//Cytochrome P450 {ECO:0000313|EMBL:OVA15923.1} OS=Macleaya cordata ORFNames=BVC80_1821g90 {ECO:0000313|EMBL:OVA15923.1} PE=3	PF00067.23//p450//Cytochrome P450	GO:0016021//integral component of membrane;GO:0016705//oxidoreductase activity, acting on paired donors, with incorporation or reduction of molecular oxygen;GO:0005506//iron ion binding;GO:0020037//heme binding	None	None	None	OVA15923.1//Cytochrome P450
transcript25407	tr|A0A1U8APC3|A0A1U8APC3_NELNU//cytochrome P450 CYP82D47-like {ECO:0000313|RefSeq:XP_010264712.1} OS=Nelumbo nucifera (Sacred lotus) Name=LOC104602643 {ECO:0000313|RefSeq:XP_010264712.1} PE=3	PF00067.23//p450//Cytochrome P450	GO:0004497//monooxygenase activity;GO:0016021//integral component of membrane;GO:0016705//oxidoreductase activity, acting on paired donors, with incorporation or reduction of molecular oxygen;GO:0005506//iron ion binding;GO:0020037//heme binding	K23136	None	Cytochrome P450 CYP2 subfamily	XP_010264712.1//PREDICTED: cytochrome P450 CYP82D47-like
transcript25409	tr|A0A200Q2X8|A0A200Q2X8_9MAGN//Cytochrome P450 {ECO:0000313|EMBL:OVA04816.1} OS=Macleaya cordata ORFNames=BVC80_8655g15 {ECO:0000313|EMBL:OVA04816.1} PE=3	PF00067.23//p450//Cytochrome P450	GO:0004497//monooxygenase activity;GO:0016021//integral component of membrane;GO:0016705//oxidoreductase activity, acting on paired donors, with incorporation or reduction of molecular oxygen;GO:0005506//iron ion binding;GO:0020037//heme binding	None	None	None	OVA04816.1//Cytochrome P450
transcript25435	tr|A0A200QGE7|A0A200QGE7_9MAGN//Cytochrome P450 {ECO:0000313|EMBL:OVA09516.1} OS=Macleaya cordata ORFNames=BVC80_9101g36 {ECO:0000313|EMBL:OVA09516.1} PE=3	PF00067.23//p450//Cytochrome P450	GO:0005506//iron ion binding;GO:0016705//oxidoreductase activity, acting on paired donors, with incorporation or reduction of molecular oxygen;GO:0020037//heme binding	K20665	None	None	OVA09516.1//Cytochrome P450
transcript25438	tr|A0A2G5D864|A0A2G5D864_AQUCA//Uncharacterized protein {ECO:0000313|EMBL:PIA39701.1} OS=Aquilegia coerulea (Rocky mountain columbine) ORFNames=AQUCO_02600269v1 {ECO:0000313|EMBL:PIA39701.1} PE=3	PF00067.23//p450//Cytochrome P450	GO:0004497//monooxygenase activity;GO:0016021//integral component of membrane;GO:0016705//oxidoreductase activity, acting on paired donors, with incorporation or reduction of molecular oxygen;GO:0005506//iron ion binding;GO:0020037//heme binding	K20562	None	None	PIA39701.1//hypothetical protein AQUCO_02600269v1
transcript25498	tr|A0A200R7M7|A0A200R7M7_9MAGN//Cytochrome P450 {ECO:0000313|EMBL:OVA18686.1} OS=Macleaya cordata ORFNames=BVC80_1831g246 {ECO:0000313|EMBL:OVA18686.1} PE=3	PF00067.23//p450//Cytochrome P450	GO:0004497//monooxygenase activity;GO:0016021//integral component of membrane;GO:0016705//oxidoreductase activity, acting on paired donors, with incorporation or reduction of molecular oxygen;GO:0005506//iron ion binding;GO:0020037//heme binding	None	None	None	OVA18686.1//Cytochrome P450
transcript25507	tr|A0A2G5DIT7|A0A2G5DIT7_AQUCA//Uncharacterized protein {ECO:0000313|EMBL:PIA43414.1} OS=Aquilegia coerulea (Rocky mountain columbine) ORFNames=AQUCO_01900063v1 {ECO:0000313|EMBL:PIA43414.1} PE=3	PF00067.23//p450//Cytochrome P450	GO:0004497//monooxygenase activity;GO:0016021//integral component of membrane;GO:0016705//oxidoreductase activity, acting on paired donors, with incorporation or reduction of molecular oxygen;GO:0005506//iron ion binding;GO:0020037//heme binding	K22983	None	None	KAF9594077.1//hypothetical protein IFM89_027286
transcript25527	tr|A0A7J7LL52|A0A7J7LL52_9MAGN//Uncharacterized protein {ECO:0000313|EMBL:KAF6143395.1} OS=Kingdonia uniflora ORFNames=GIB67_029564 {ECO:0000313|EMBL:KAF6143395.1} PE=3	PF00067.23//p450//Cytochrome P450	None	K04122	ko01100//Metabolic pathways;ko01110//Biosynthesis of secondary metabolites;ko00904//Diterpenoid biosynthesis	None	KAF6143395.1//hypothetical protein GIB67_029564
transcript25559	tr|A0A6P6UKB0|A0A6P6UKB0_COFAR//isoflavone 2'-hydroxylase-like {ECO:0000313|RefSeq:XP_027090964.1} OS=Coffea arabica (Arabian coffee) Name=LOC113711923 {ECO:0000313|RefSeq:XP_027090964.1} PE=3	PF00067.23//p450//Cytochrome P450	GO:0004497//monooxygenase activity;GO:0016021//integral component of membrane;GO:0016705//oxidoreductase activity, acting on paired donors, with incorporation or reduction of molecular oxygen;GO:0005506//iron ion binding;GO:0020037//heme binding	None	None	None	XP_027148785.1//isoflavone 2'-hydroxylase-like
transcript25596	tr|A0A200QGW9|A0A200QGW9_9MAGN//Cytochrome P450 {ECO:0000313|EMBL:OVA09758.1} OS=Macleaya cordata ORFNames=BVC80_9101g303 {ECO:0000313|EMBL:OVA09758.1} PE=4	PF00067.23//p450//Cytochrome P450	GO:0005506//iron ion binding;GO:0016705//oxidoreductase activity, acting on paired donors, with incorporation or reduction of molecular oxygen;GO:0004497//monooxygenase activity;GO:0020037//heme binding	K10528	ko00592//alpha-Linolenic acid metabolism;ko01110//Biosynthesis of secondary metabolites	None	OVA09758.1//Cytochrome P450
transcript25605	tr|A0A200R0H9|A0A200R0H9_9MAGN//Cytochrome P450 {ECO:0000313|EMBL:OVA16215.1} OS=Macleaya cordata ORFNames=BVC80_605g18 {ECO:0000313|EMBL:OVA16215.1} PE=3	PF00067.23//p450//Cytochrome P450	GO:0005506//iron ion binding;GO:0016705//oxidoreductase activity, acting on paired donors, with incorporation or reduction of molecular oxygen;GO:0004497//monooxygenase activity;GO:0020037//heme binding	None	None	None	OVA16215.1//Cytochrome P450
transcript25661	tr|A0A7J7L3R8|A0A7J7L3R8_9MAGN//Uncharacterized protein {ECO:0000313|EMBL:KAF6137208.1} OS=Kingdonia uniflora ORFNames=GIB67_030972 {ECO:0000313|EMBL:KAF6137208.1} PE=3	PF00067.23//p450//Cytochrome P450	None	None	None	None	KAF6137208.1//hypothetical protein GIB67_030972
transcript25701	tr|A0A0N9HQE5|A0A0N9HQE5_SINHE//Cytochrome P450 {ECO:0000313|EMBL:ALG05127.1} OS=Sinopodophyllum hexandrum (Himalayan may apple) (Podophyllum hexandrum) Name=CYP6 {ECO:0000313|EMBL:ALG05127.1} PE=2	PF00067.23//p450//Cytochrome P450	GO:0005506//iron ion binding;GO:0016705//oxidoreductase activity, acting on paired donors, with incorporation or reduction of molecular oxygen;GO:0004497//monooxygenase activity;GO:0020037//heme binding;GO:0009699//phenylpropanoid biosynthetic process	None	None	None	ALG05127.1//cytochrome P450
transcript25740	tr|A0A5J5A0L0|A0A5J5A0L0_9ASTE//Uncharacterized protein {ECO:0000313|EMBL:KAA8523694.1} OS=Nyssa sinensis ORFNames=F0562_010117 {ECO:0000313|EMBL:KAA8523694.1} PE=3	PF00067.23//p450//Cytochrome P450	GO:0004497//monooxygenase activity;GO:0016021//integral component of membrane;GO:0016705//oxidoreductase activity, acting on paired donors, with incorporation or reduction of molecular oxygen;GO:0005506//iron ion binding;GO:0020037//heme binding	None	None	None	KAA8523694.1//hypothetical protein F0562_010117
transcript25745	tr|A0A1U8BND0|A0A1U8BND0_NELNU//cytochrome P450 714A1-like {ECO:0000313|RefSeq:XP_010278927.1} OS=Nelumbo nucifera (Sacred lotus) Name=LOC104612956 {ECO:0000313|RefSeq:XP_010278927.1} PE=3	PF00067.23//p450//Cytochrome P450	GO:0004497//monooxygenase activity;GO:0016021//integral component of membrane;GO:0016705//oxidoreductase activity, acting on paired donors, with incorporation or reduction of molecular oxygen;GO:0005506//iron ion binding;GO:0020037//heme binding	K20661	None	Cytochrome P450 CYP4/CYP19/CYP26 subfamilies;Cytochrome P450 CYP4/CYP19/CYP26 subfamilies	KAF8364681.1//hypothetical protein HHK36_033361
transcript25769	tr|A0A2G5ELQ6|A0A2G5ELQ6_AQUCA//Uncharacterized protein {ECO:0000313|EMBL:PIA56660.1} OS=Aquilegia coerulea (Rocky mountain columbine) ORFNames=AQUCO_00700787v1 {ECO:0000313|EMBL:PIA56660.1} PE=3	PF00067.23//p450//Cytochrome P450	GO:0005506//iron ion binding;GO:0016705//oxidoreductase activity, acting on paired donors, with incorporation or reduction of molecular oxygen;GO:0004497//monooxygenase activity;GO:0020037//heme binding	None	None	None	KAF9600232.1//hypothetical protein IFM89_005056
transcript25783	tr|A0A200R6R8|A0A200R6R8_9MAGN//Cytochrome P450 {ECO:0000313|EMBL:OVA18405.1} OS=Macleaya cordata ORFNames=BVC80_1833g62 {ECO:0000313|EMBL:OVA18405.1} PE=3	PF00067.23//p450//Cytochrome P450	GO:0005506//iron ion binding;GO:0016705//oxidoreductase activity, acting on paired donors, with incorporation or reduction of molecular oxygen;GO:0004497//monooxygenase activity;GO:0020037//heme binding	K07408	ko00380//Tryptophan metabolism;ko01100//Metabolic pathways	None	OVA18405.1//Cytochrome P450
transcript25788	tr|A0A5B7BIT3|A0A5B7BIT3_DAVIN//Uncharacterized protein {ECO:0000313|EMBL:MPA68178.1} OS=Davidia involucrata (Dove tree) ORFNames=Din_037619 {ECO:0000313|EMBL:MPA68178.1} PE=3	PF00067.23//p450//Cytochrome P450	GO:0005506//iron ion binding;GO:0016705//oxidoreductase activity, acting on paired donors, with incorporation or reduction of molecular oxygen;GO:0004497//monooxygenase activity;GO:0020037//heme binding	None	None	None	PIA51141.1//hypothetical protein AQUCO_01100168v1
transcript25797	tr|A0A1U8APC3|A0A1U8APC3_NELNU//cytochrome P450 CYP82D47-like {ECO:0000313|RefSeq:XP_010264712.1} OS=Nelumbo nucifera (Sacred lotus) Name=LOC104602643 {ECO:0000313|RefSeq:XP_010264712.1} PE=3	PF00067.23//p450//Cytochrome P450	GO:0004497//monooxygenase activity;GO:0016021//integral component of membrane;GO:0016705//oxidoreductase activity, acting on paired donors, with incorporation or reduction of molecular oxygen;GO:0005506//iron ion binding;GO:0020037//heme binding	K23136	None	Cytochrome P450 CYP2 subfamily	XP_010264712.1//PREDICTED: cytochrome P450 CYP82D47-like
transcript25862	tr|A0A2I4E473|A0A2I4E473_JUGRE//cytochrome P450 78A3-like {ECO:0000313|RefSeq:XP_018814196.1} OS=Juglans regia (English walnut) Name=LOC108986127 {ECO:0000313|RefSeq:XP_018814196.1} PE=3	PF00067.23//p450//Cytochrome P450	GO:0004497//monooxygenase activity;GO:0016021//integral component of membrane;GO:0016705//oxidoreductase activity, acting on paired donors, with incorporation or reduction of molecular oxygen;GO:0005506//iron ion binding;GO:0020037//heme binding	None	None	None	XP_018814196.1//cytochrome P450 78A3-like
transcript25875	tr|A0A1U8B348|A0A1U8B348_NELNU//cytochrome P450 CYP72A219-like {ECO:0000313|RefSeq:XP_010275170.1} OS=Nelumbo nucifera (Sacred lotus) Name=LOC104610308 {ECO:0000313|RefSeq:XP_010275170.1} PE=3	PF00067.23//p450//Cytochrome P450	GO:0004497//monooxygenase activity;GO:0016021//integral component of membrane;GO:0016705//oxidoreductase activity, acting on paired donors, with incorporation or reduction of molecular oxygen;GO:0005506//iron ion binding;GO:0020037//heme binding	None	None	Cytochrome P450 CYP4/CYP19/CYP26 subfamilies;Cytochrome P450 CYP4/CYP19/CYP26 subfamilies	XP_010275170.1//PREDICTED: cytochrome P450 CYP72A219-like
transcript25880	tr|A0A2G5C5Q1|A0A2G5C5Q1_AQUCA//Uncharacterized protein {ECO:0000313|EMBL:PIA26127.1} OS=Aquilegia coerulea (Rocky mountain columbine) ORFNames=AQUCO_09900008v1 {ECO:0000313|EMBL:PIA26127.1} PE=3	PF00067.23//p450//Cytochrome P450	GO:0016021//integral component of membrane;GO:0016705//oxidoreductase activity, acting on paired donors, with incorporation or reduction of molecular oxygen;GO:0005506//iron ion binding;GO:0020037//heme binding	None	None	None	PIA26127.1//hypothetical protein AQUCO_09900008v1
transcript25923	tr|A0A438GBR2|A0A438GBR2_VITVI//Cytochrome P450 71A1 {ECO:0000313|EMBL:RVW69662.1} OS=Vitis vinifera (Grape) ORFNames=CK203_059457 {ECO:0000313|EMBL:RVW69662.1} PE=3	PF00067.23//p450//Cytochrome P450	GO:0004497//monooxygenase activity;GO:0016021//integral component of membrane;GO:0016705//oxidoreductase activity, acting on paired donors, with incorporation or reduction of molecular oxygen;GO:0005506//iron ion binding;GO:0020037//heme binding	K20617	None	None	RVW69662.1//Cytochrome P450 71A1
transcript25969	tr|A0A540L899|A0A540L899_MALBA//Uncharacterized protein {ECO:0000313|EMBL:TQD82705.1} OS=Malus baccata (Siberian crab apple) (Pyrus baccata) ORFNames=C1H46_031740 {ECO:0000313|EMBL:TQD82705.1} PE=3	PF00067.23//p450//Cytochrome P450	GO:0005506//iron ion binding;GO:0016705//oxidoreductase activity, acting on paired donors, with incorporation or reduction of molecular oxygen;GO:0004497//monooxygenase activity;GO:0020037//heme binding	K20617	None	None	TQD82705.1//hypothetical protein C1H46_031740
transcript25976	tr|A0A1U8B348|A0A1U8B348_NELNU//cytochrome P450 CYP72A219-like {ECO:0000313|RefSeq:XP_010275170.1} OS=Nelumbo nucifera (Sacred lotus) Name=LOC104610308 {ECO:0000313|RefSeq:XP_010275170.1} PE=3	PF00067.23//p450//Cytochrome P450	GO:0004497//monooxygenase activity;GO:0016021//integral component of membrane;GO:0016705//oxidoreductase activity, acting on paired donors, with incorporation or reduction of molecular oxygen;GO:0005506//iron ion binding;GO:0020037//heme binding	None	None	Cytochrome P450 CYP4/CYP19/CYP26 subfamilies;Cytochrome P450 CYP4/CYP19/CYP26 subfamilies	XP_010275170.1//PREDICTED: cytochrome P450 CYP72A219-like
transcript25982	tr|A0A2I4HKS8|A0A2I4HKS8_JUGRE//cytochrome P450 98A2 {ECO:0000313|RefSeq:XP_018856763.1} OS=Juglans regia (English walnut) Name=LOC109019007 {ECO:0000313|RefSeq:XP_018856763.1} PE=3	PF00067.23//p450//Cytochrome P450	GO:0004497//monooxygenase activity;GO:0016021//integral component of membrane;GO:0016705//oxidoreductase activity, acting on paired donors, with incorporation or reduction of molecular oxygen;GO:0005506//iron ion binding;GO:0020037//heme binding	K09754	ko00945//Stilbenoid, diarylheptanoid and gingerol biosynthesis;ko01100//Metabolic pathways;ko00940//Phenylpropanoid biosynthesis;ko00941//Flavonoid biosynthesis;ko01110//Biosynthesis of secondary metabolites	None	XP_018856763.1//cytochrome P450 98A2
transcript26000	tr|A0A200QZM5|A0A200QZM5_9MAGN//Cytochrome P450 {ECO:0000313|EMBL:OVA15923.1} OS=Macleaya cordata ORFNames=BVC80_1821g90 {ECO:0000313|EMBL:OVA15923.1} PE=3	PF00067.23//p450//Cytochrome P450	GO:0016021//integral component of membrane;GO:0016705//oxidoreductase activity, acting on paired donors, with incorporation or reduction of molecular oxygen;GO:0005506//iron ion binding;GO:0020037//heme binding	None	None	None	OVA15923.1//Cytochrome P450
transcript26019	tr|A0A1U7ZFY0|A0A1U7ZFY0_NELNU//geraniol 8-hydroxylase-like {ECO:0000313|RefSeq:XP_010252632.1} OS=Nelumbo nucifera (Sacred lotus) Name=LOC104594156 {ECO:0000313|RefSeq:XP_010252632.1} PE=3	PF00067.23//p450//Cytochrome P450	GO:0004497//monooxygenase activity;GO:0016021//integral component of membrane;GO:0016705//oxidoreductase activity, acting on paired donors, with incorporation or reduction of molecular oxygen;GO:0005506//iron ion binding;GO:0020037//heme binding	None	None	Cytochrome P450 CYP2 subfamily	KAF9624069.1//hypothetical protein IFM89_007767
transcript26092	tr|A0A5B7BIT3|A0A5B7BIT3_DAVIN//Uncharacterized protein {ECO:0000313|EMBL:MPA68178.1} OS=Davidia involucrata (Dove tree) ORFNames=Din_037619 {ECO:0000313|EMBL:MPA68178.1} PE=3	PF00067.23//p450//Cytochrome P450	GO:0005506//iron ion binding;GO:0016705//oxidoreductase activity, acting on paired donors, with incorporation or reduction of molecular oxygen;GO:0004497//monooxygenase activity;GO:0020037//heme binding	None	None	None	PIA51141.1//hypothetical protein AQUCO_01100168v1
transcript26110	tr|A0A1U7ZQ12|A0A1U7ZQ12_NELNU//(S)-N-methylcoclaurine 3'-hydroxylase isozyme 2 {ECO:0000313|EMBL:AXJ91462.1} probable (S)-N-methylcoclaurine 3'-hydroxylase isozyme 2 {ECO:0000313|RefSeq:XP_010253990.1} OS=Nelumbo nucifera (Sacred lotus) Synonyms=CYP80B2 {ECO:0000313|EMBL:AXJ91462.1} PE=2	PF00067.23//p450//Cytochrome P450	GO:0005506//iron ion binding;GO:0016705//oxidoreductase activity, acting on paired donors, with incorporation or reduction of molecular oxygen;GO:0004497//monooxygenase activity;GO:0020037//heme binding	None	None	Cytochrome P450 CYP2 subfamily	XP_010253990.1//PREDICTED: probable (S)-N-methylcoclaurine 3'-hydroxylase isozyme 2
transcript26149	tr|A0A200R6R8|A0A200R6R8_9MAGN//Cytochrome P450 {ECO:0000313|EMBL:OVA18405.1} OS=Macleaya cordata ORFNames=BVC80_1833g62 {ECO:0000313|EMBL:OVA18405.1} PE=3	PF00067.23//p450//Cytochrome P450	GO:0005506//iron ion binding;GO:0016705//oxidoreductase activity, acting on paired donors, with incorporation or reduction of molecular oxygen;GO:0004497//monooxygenase activity;GO:0020037//heme binding	K07408	ko00380//Tryptophan metabolism;ko01100//Metabolic pathways	None	OVA18405.1//Cytochrome P450
transcript26162	tr|D7T254|D7T254_VITVI//Uncharacterized protein {ECO:0000313|EMBL:CBI24544.3} OS=Vitis vinifera (Grape) OrderedLocusNames=VIT_16s0022g01390 {ECO:0000313|EMBL:CBI24544.3} PE=3	PF00067.23//p450//Cytochrome P450	GO:0004497//monooxygenase activity;GO:0016021//integral component of membrane;GO:0016705//oxidoreductase activity, acting on paired donors, with incorporation or reduction of molecular oxygen;GO:0005506//iron ion binding;GO:0020037//heme binding	K00512	ko01100//Metabolic pathways	Cytochrome P450 CYP2 subfamily	XP_002264835.1//PREDICTED: geraniol 8-hydroxylase
transcript26172	tr|D7T254|D7T254_VITVI//Uncharacterized protein {ECO:0000313|EMBL:CBI24544.3} OS=Vitis vinifera (Grape) OrderedLocusNames=VIT_16s0022g01390 {ECO:0000313|EMBL:CBI24544.3} PE=3	PF00067.23//p450//Cytochrome P450	GO:0004497//monooxygenase activity;GO:0016021//integral component of membrane;GO:0016705//oxidoreductase activity, acting on paired donors, with incorporation or reduction of molecular oxygen;GO:0005506//iron ion binding;GO:0020037//heme binding	K00512	ko01100//Metabolic pathways	Cytochrome P450 CYP2 subfamily	XP_002264835.1//PREDICTED: geraniol 8-hydroxylase
transcript26183	tr|A0A2G5C6Y6|A0A2G5C6Y6_AQUCA//Uncharacterized protein {ECO:0000313|EMBL:PIA27035.1} Fragment OS=Aquilegia coerulea (Rocky mountain columbine) ORFNames=AQUCO_08300013v1 {ECO:0000313|EMBL:PIA27035.1} PE=3	PF00067.23//p450//Cytochrome P450	GO:0004497//monooxygenase activity;GO:0016021//integral component of membrane;GO:0016705//oxidoreductase activity, acting on paired donors, with incorporation or reduction of molecular oxygen;GO:0005506//iron ion binding;GO:0020037//heme binding	None	None	None	PIA27035.1//hypothetical protein AQUCO_08300013v1, partial
transcript26234	tr|A0A1U7ZFY0|A0A1U7ZFY0_NELNU//geraniol 8-hydroxylase-like {ECO:0000313|RefSeq:XP_010252632.1} OS=Nelumbo nucifera (Sacred lotus) Name=LOC104594156 {ECO:0000313|RefSeq:XP_010252632.1} PE=3	PF00067.23//p450//Cytochrome P450	GO:0004497//monooxygenase activity;GO:0016021//integral component of membrane;GO:0016705//oxidoreductase activity, acting on paired donors, with incorporation or reduction of molecular oxygen;GO:0005506//iron ion binding;GO:0020037//heme binding	None	None	Cytochrome P450 CYP2 subfamily	KAF9624069.1//hypothetical protein IFM89_007767
transcript26269	tr|A0A200Q335|A0A200Q335_9MAGN//Cytochrome P450 {ECO:0000313|EMBL:OVA04878.1} OS=Macleaya cordata ORFNames=BVC80_1215g7 {ECO:0000313|EMBL:OVA04878.1} PE=3	PF00067.23//p450//Cytochrome P450	GO:0005506//iron ion binding;GO:0016705//oxidoreductase activity, acting on paired donors, with incorporation or reduction of molecular oxygen;GO:0004497//monooxygenase activity;GO:0020037//heme binding	K15639	ko00905//Brassinosteroid biosynthesis	None	OVA04878.1//Cytochrome P450
transcript26272	tr|A0A2G5ELQ6|A0A2G5ELQ6_AQUCA//Uncharacterized protein {ECO:0000313|EMBL:PIA56660.1} OS=Aquilegia coerulea (Rocky mountain columbine) ORFNames=AQUCO_00700787v1 {ECO:0000313|EMBL:PIA56660.1} PE=3	PF00067.23//p450//Cytochrome P450	GO:0005506//iron ion binding;GO:0016705//oxidoreductase activity, acting on paired donors, with incorporation or reduction of molecular oxygen;GO:0004497//monooxygenase activity;GO:0020037//heme binding	None	None	None	XP_030467559.1//cytochrome P450 81Q32-like
transcript26277	tr|A0A7J6W7E4|A0A7J6W7E4_THATH//Cytochrome p450 {ECO:0000313|EMBL:KAF5192827.1} OS=Thalictrum thalictroides (Rue-anemone) (Anemone thalictroides) ORFNames=FRX31_017586 {ECO:0000313|EMBL:KAF5192827.1} PE=3	PF00067.23//p450//Cytochrome P450	None	K23136	None	None	KAF5192827.1//Cytochrome p450
transcript26414	tr|A9ZT56|A9ZT56_COPJA//Cytochrome P450 {ECO:0000313|EMBL:BAF98466.1} OS=Coptis japonica var. dissecta Name=CYP72A84 {ECO:0000313|EMBL:BAF98466.1} PE=2	PF00067.23//p450//Cytochrome P450	GO:0004497//monooxygenase activity;GO:0016021//integral component of membrane;GO:0016705//oxidoreductase activity, acting on paired donors, with incorporation or reduction of molecular oxygen;GO:0005506//iron ion binding;GO:0020037//heme binding	None	None	None	BAF98466.1//cytochrome P450
transcript26424	tr|A0A7J7P7U3|A0A7J7P7U3_9MAGN//Uncharacterized protein {ECO:0000313|EMBL:KAF6175214.1} OS=Kingdonia uniflora {ECO:0000313|EMBL:KAF6175215.1} PE=3	PF00067.23//p450//Cytochrome P450	None	None	None	None	KAF6175214.1//hypothetical protein GIB67_015899
transcript26556	tr|A0A200PPF3|A0A200PPF3_9MAGN//Cytochrome P450 {ECO:0000313|EMBL:OVA00104.1} OS=Macleaya cordata ORFNames=BVC80_1327g7 {ECO:0000313|EMBL:OVA00104.1} PE=3	PF00067.23//p450//Cytochrome P450	GO:0004497//monooxygenase activity;GO:0016021//integral component of membrane;GO:0016705//oxidoreductase activity, acting on paired donors, with incorporation or reduction of molecular oxygen;GO:0005506//iron ion binding;GO:0020037//heme binding	K04123	ko01100//Metabolic pathways;ko01110//Biosynthesis of secondary metabolites;ko00904//Diterpenoid biosynthesis	None	OVA00104.1//Cytochrome P450
transcript26579	tr|A0A2I4GCQ1|A0A2I4GCQ1_JUGRE//sterol 14-demethylase-like {ECO:0000313|RefSeq:XP_018841630.1} OS=Juglans regia (English walnut) Name=LOC109006716 {ECO:0000313|RefSeq:XP_018841630.1} PE=3	PF00067.23//p450//Cytochrome P450	GO:0016126//sterol biosynthetic process;GO:0004497//monooxygenase activity;GO:0016125//sterol metabolic process;GO:0005783//endoplasmic reticulum;GO:0020037//heme binding;GO:0016705//oxidoreductase activity, acting on paired donors, with incorporation or reduction of molecular oxygen;GO:0005886//plasma membrane;GO:0008168//methyltransferase activity;GO:0005506//iron ion binding;GO:0032259//methyl…	K05917	ko01100//Metabolic pathways;ko00100//Steroid biosynthesis;ko01110//Biosynthesis of secondary metabolites	None	XP_018841630.1//sterol 14-demethylase-like
transcript26649	tr|A0A2I4E3Q5|A0A2I4E3Q5_JUGRE//cytochrome P450 71A1-like {ECO:0000313|RefSeq:XP_018814035.1} OS=Juglans regia (English walnut) Name=LOC108986000 {ECO:0000313|RefSeq:XP_018814035.1} PE=3	PF00067.23//p450//Cytochrome P450	GO:0004497//monooxygenase activity;GO:0016021//integral component of membrane;GO:0016705//oxidoreductase activity, acting on paired donors, with incorporation or reduction of molecular oxygen;GO:0005506//iron ion binding;GO:0020037//heme binding	None	None	None	KAF9594438.1//hypothetical protein IFM89_031040
transcript26651	tr|A0A7J7L3R8|A0A7J7L3R8_9MAGN//Uncharacterized protein {ECO:0000313|EMBL:KAF6137208.1} OS=Kingdonia uniflora ORFNames=GIB67_030972 {ECO:0000313|EMBL:KAF6137208.1} PE=3	PF00067.23//p450//Cytochrome P450	None	None	None	None	KAF9594438.1//hypothetical protein IFM89_031040
transcript26652	tr|A0A200PZA0|A0A200PZA0_9MAGN//Cytochrome P450 {ECO:0000313|EMBL:OVA03553.1} OS=Macleaya cordata ORFNames=BVC80_1651g58 {ECO:0000313|EMBL:OVA03553.1} PE=3	PF00067.23//p450//Cytochrome P450	GO:0005506//iron ion binding;GO:0016705//oxidoreductase activity, acting on paired donors, with incorporation or reduction of molecular oxygen;GO:0004497//monooxygenase activity;GO:0020037//heme binding	K00512	ko01100//Metabolic pathways	None	OVA03553.1//Cytochrome P450
transcript26683	tr|A0A2K1XQ31|A0A2K1XQ31_POPTR//Uncharacterized protein {ECO:0000313|EMBL:PNT02877.1} OS=Populus trichocarpa (Western balsam poplar) (Populus balsamifera subsp. trichocarpa) ORFNames=POPTR_014G037500 {ECO:0000313|EMBL:PNT02877.1} PE=3	PF00067.23//p450//Cytochrome P450	GO:0004497//monooxygenase activity;GO:0020037//heme binding;GO:0016021//integral component of membrane;GO:0016705//oxidoreductase activity, acting on paired donors, with incorporation or reduction of molecular oxygen;GO:0098542//defense response to other organism;GO:0005506//iron ion binding	K23136	None	None	XP_024440693.1//cytochrome P450 82C4
transcript26688	tr|A0A200QGE7|A0A200QGE7_9MAGN//Cytochrome P450 {ECO:0000313|EMBL:OVA09516.1} OS=Macleaya cordata ORFNames=BVC80_9101g36 {ECO:0000313|EMBL:OVA09516.1} PE=3	PF00067.23//p450//Cytochrome P450	GO:0005506//iron ion binding;GO:0016705//oxidoreductase activity, acting on paired donors, with incorporation or reduction of molecular oxygen;GO:0020037//heme binding	K20665	None	None	OVA09516.1//Cytochrome P450
transcript26714	tr|A9ZT56|A9ZT56_COPJA//Cytochrome P450 {ECO:0000313|EMBL:BAF98466.1} OS=Coptis japonica var. dissecta Name=CYP72A84 {ECO:0000313|EMBL:BAF98466.1} PE=2	PF00067.23//p450//Cytochrome P450	GO:0004497//monooxygenase activity;GO:0016021//integral component of membrane;GO:0016705//oxidoreductase activity, acting on paired donors, with incorporation or reduction of molecular oxygen;GO:0005506//iron ion binding;GO:0020037//heme binding	None	None	None	BAF98466.1//cytochrome P450
transcript26750	tr|A0A5B6YST2|A0A5B6YST2_DAVIN//Uncharacterized protein {ECO:0000313|EMBL:MPA34940.1} Fragment OS=Davidia involucrata (Dove tree) ORFNames=Din_004381 {ECO:0000313|EMBL:MPA34940.1} PE=3	PF00067.23//p450//Cytochrome P450	GO:0004497//monooxygenase activity;GO:0016021//integral component of membrane;GO:0016705//oxidoreductase activity, acting on paired donors, with incorporation or reduction of molecular oxygen;GO:0005506//iron ion binding;GO:0020037//heme binding	None	None	None	KAF9600232.1//hypothetical protein IFM89_005056
transcript26770	tr|A0A2K1XQ31|A0A2K1XQ31_POPTR//Uncharacterized protein {ECO:0000313|EMBL:PNT02877.1} OS=Populus trichocarpa (Western balsam poplar) (Populus balsamifera subsp. trichocarpa) ORFNames=POPTR_014G037500 {ECO:0000313|EMBL:PNT02877.1} PE=3	PF00067.23//p450//Cytochrome P450	GO:0004497//monooxygenase activity;GO:0020037//heme binding;GO:0016021//integral component of membrane;GO:0016705//oxidoreductase activity, acting on paired donors, with incorporation or reduction of molecular oxygen;GO:0098542//defense response to other organism;GO:0005506//iron ion binding	K23136	None	None	XP_034895301.1//xanthotoxin 5-hydroxylase CYP82C4-like
transcript26772	tr|A9ZT56|A9ZT56_COPJA//Cytochrome P450 {ECO:0000313|EMBL:BAF98466.1} OS=Coptis japonica var. dissecta Name=CYP72A84 {ECO:0000313|EMBL:BAF98466.1} PE=2	PF00067.23//p450//Cytochrome P450	GO:0004497//monooxygenase activity;GO:0016021//integral component of membrane;GO:0016705//oxidoreductase activity, acting on paired donors, with incorporation or reduction of molecular oxygen;GO:0005506//iron ion binding;GO:0020037//heme binding	K07426	None	None	BAF98466.1//cytochrome P450
transcript26773	tr|A0A5C7H686|A0A5C7H686_9ROSI//Uncharacterized protein {ECO:0000313|EMBL:TXG52494.1} OS=Acer yangbiense ORFNames=EZV62_021663 {ECO:0000313|EMBL:TXG52494.1} PE=3	PF00067.23//p450//Cytochrome P450	GO:0005506//iron ion binding;GO:0016705//oxidoreductase activity, acting on paired donors, with incorporation or reduction of molecular oxygen;GO:0004497//monooxygenase activity;GO:0020037//heme binding	None	None	None	XP_004290944.1//PREDICTED: cytochrome P450 81D11-like
transcript26796	tr|A0A2G5CXU3|A0A2G5CXU3_AQUCA//Uncharacterized protein {ECO:0000313|EMBL:PIA36079.1} OS=Aquilegia coerulea (Rocky mountain columbine) ORFNames=AQUCO_03400170v1 {ECO:0000313|EMBL:PIA36079.1} PE=3	PF00067.23//p450//Cytochrome P450	GO:0004497//monooxygenase activity;GO:0016021//integral component of membrane;GO:0016705//oxidoreductase activity, acting on paired donors, with incorporation or reduction of molecular oxygen;GO:0005506//iron ion binding;GO:0020037//heme binding	K20623	ko00905//Brassinosteroid biosynthesis;ko01100//Metabolic pathways;ko01110//Biosynthesis of secondary metabolites	None	KAF9606742.1//hypothetical protein IFM89_028118
transcript26809	tr|A0A5B6YST2|A0A5B6YST2_DAVIN//Uncharacterized protein {ECO:0000313|EMBL:MPA34940.1} Fragment OS=Davidia involucrata (Dove tree) ORFNames=Din_004381 {ECO:0000313|EMBL:MPA34940.1} PE=3	PF00067.23//p450//Cytochrome P450	GO:0004497//monooxygenase activity;GO:0016021//integral component of membrane;GO:0016705//oxidoreductase activity, acting on paired donors, with incorporation or reduction of molecular oxygen;GO:0005506//iron ion binding;GO:0020037//heme binding	None	None	None	KAF9600232.1//hypothetical protein IFM89_005056
transcript26871	tr|A0A1U7ZQ12|A0A1U7ZQ12_NELNU//(S)-N-methylcoclaurine 3'-hydroxylase isozyme 2 {ECO:0000313|EMBL:AXJ91462.1} probable (S)-N-methylcoclaurine 3'-hydroxylase isozyme 2 {ECO:0000313|RefSeq:XP_010253990.1} OS=Nelumbo nucifera (Sacred lotus) Synonyms=CYP80B2 {ECO:0000313|EMBL:AXJ91462.1} PE=2	PF00067.23//p450//Cytochrome P450;PF15741.6//LRIF1//Ligand-dependent nuclear receptor-interacting factor 1	GO:0005506//iron ion binding;GO:0016705//oxidoreductase activity, acting on paired donors, with incorporation or reduction of molecular oxygen;GO:0004497//monooxygenase activity;GO:0020037//heme binding	None	None	Cytochrome P450 CYP2 subfamily	XP_010253990.1//PREDICTED: probable (S)-N-methylcoclaurine 3'-hydroxylase isozyme 2
transcript26962	tr|A9ZT56|A9ZT56_COPJA//Cytochrome P450 {ECO:0000313|EMBL:BAF98466.1} OS=Coptis japonica var. dissecta Name=CYP72A84 {ECO:0000313|EMBL:BAF98466.1} PE=2	PF00067.23//p450//Cytochrome P450;PF07219.14//HemY_N//HemY protein N-terminus	GO:0004497//monooxygenase activity;GO:0016021//integral component of membrane;GO:0016705//oxidoreductase activity, acting on paired donors, with incorporation or reduction of molecular oxygen;GO:0005506//iron ion binding;GO:0020037//heme binding	None	None	None	BAF98466.1//cytochrome P450
transcript26976	tr|A0A200QIZ5|A0A200QIZ5_9MAGN//Cytochrome P450 {ECO:0000313|EMBL:OVA10470.1} OS=Macleaya cordata ORFNames=BVC80_8983g48 {ECO:0000313|EMBL:OVA10470.1} PE=3	PF00067.23//p450//Cytochrome P450	GO:0005506//iron ion binding;GO:0016705//oxidoreductase activity, acting on paired donors, with incorporation or reduction of molecular oxygen;GO:0004497//monooxygenase activity;GO:0020037//heme binding	K09754	ko00945//Stilbenoid, diarylheptanoid and gingerol biosynthesis;ko01100//Metabolic pathways;ko00940//Phenylpropanoid biosynthesis;ko00941//Flavonoid biosynthesis;ko01110//Biosynthesis of secondary metabolites	None	ANY58151.1//putative CYP719
transcript27007	tr|A0A2G5ELQ6|A0A2G5ELQ6_AQUCA//Uncharacterized protein {ECO:0000313|EMBL:PIA56660.1} OS=Aquilegia coerulea (Rocky mountain columbine) ORFNames=AQUCO_00700787v1 {ECO:0000313|EMBL:PIA56660.1} PE=3	PF00067.23//p450//Cytochrome P450	GO:0005506//iron ion binding;GO:0016705//oxidoreductase activity, acting on paired donors, with incorporation or reduction of molecular oxygen;GO:0004497//monooxygenase activity;GO:0020037//heme binding	None	None	None	KAF9600232.1//hypothetical protein IFM89_005056
transcript27040	tr|A0A2Z6PTV0|A0A2Z6PTV0_TRISU//Uncharacterized protein {ECO:0000313|EMBL:GAU51159.1} OS=Trifolium subterraneum (Subterranean clover) ORFNames=TSUD_411960 {ECO:0000313|EMBL:GAU51159.1} PE=3	PF00067.23//p450//Cytochrome P450	GO:0005506//iron ion binding;GO:0016705//oxidoreductase activity, acting on paired donors, with incorporation or reduction of molecular oxygen;GO:0004497//monooxygenase activity;GO:0020037//heme binding	K20660	None	None	GAU51159.1//hypothetical protein TSUD_411960
transcript27120	tr|A0A2Z6BXX8|A0A2Z6BXX8_ESCCA//Putative cytochrome P450 {ECO:0000313|EMBL:BBD34766.1} OS=Eschscholzia californica subsp. californica Name=CYP719C1 {ECO:0000313|EMBL:BBD34766.1} PE=2	PF00067.23//p450//Cytochrome P450	GO:0004497//monooxygenase activity;GO:0016021//integral component of membrane;GO:0016705//oxidoreductase activity, acting on paired donors, with incorporation or reduction of molecular oxygen;GO:0005506//iron ion binding;GO:0020037//heme binding	K09754	ko00940//Phenylpropanoid biosynthesis;ko00945//Stilbenoid, diarylheptanoid and gingerol biosynthesis;ko01110//Biosynthesis of secondary metabolites;ko00941//Flavonoid biosynthesis;ko01100//Metabolic pathways	None	ANY58151.1//putative CYP719
transcript27139	tr|A0A5N6RPT9|A0A5N6RPT9_9ROSI//Uncharacterized protein {ECO:0000313|EMBL:KAE8124345.1} OS=Carpinus fangiana ORFNames=FH972_019243 {ECO:0000313|EMBL:KAE8124345.1} PE=3	PF00067.23//p450//Cytochrome P450	GO:0016021//integral component of membrane;GO:0016705//oxidoreductase activity, acting on paired donors, with incorporation or reduction of molecular oxygen;GO:0005506//iron ion binding;GO:0020037//heme binding	None	None	None	KAF9594438.1//hypothetical protein IFM89_031040
transcript27148	tr|A0A5N6RP90|A0A5N6RP90_9ROSI//Uncharacterized protein {ECO:0000313|EMBL:KAE8100585.1} OS=Carpinus fangiana ORFNames=FH972_018471 {ECO:0000313|EMBL:KAE8100585.1} PE=3	PF00067.23//p450//Cytochrome P450	GO:0005506//iron ion binding;GO:0016705//oxidoreductase activity, acting on paired donors, with incorporation or reduction of molecular oxygen;GO:0004497//monooxygenase activity;GO:0020037//heme binding	K23136	None	None	KAE8100585.1//hypothetical protein FH972_018471
transcript27150	tr|A0A2P2MAS8|A0A2P2MAS8_RHIMU//Allene oxide synthase {ECO:0000313|EMBL:MBX27342.1} OS=Rhizophora mucronata (Asiatic mangrove) PE=4	PF00067.23//p450//Cytochrome P450	GO:0016705//oxidoreductase activity, acting on paired donors, with incorporation or reduction of molecular oxygen	K01723	ko01100//Metabolic pathways;ko00592//alpha-Linolenic acid metabolism;ko01110//Biosynthesis of secondary metabolites	None	PIA55557.1//hypothetical protein AQUCO_00700096v1
transcript27152	tr|D7T254|D7T254_VITVI//Uncharacterized protein {ECO:0000313|EMBL:CBI24544.3} OS=Vitis vinifera (Grape) OrderedLocusNames=VIT_16s0022g01390 {ECO:0000313|EMBL:CBI24544.3} PE=3	PF00067.23//p450//Cytochrome P450	GO:0004497//monooxygenase activity;GO:0016021//integral component of membrane;GO:0016705//oxidoreductase activity, acting on paired donors, with incorporation or reduction of molecular oxygen;GO:0005506//iron ion binding;GO:0020037//heme binding	K00512	ko01100//Metabolic pathways	Cytochrome P450 CYP2 subfamily	XP_002264835.1//PREDICTED: geraniol 8-hydroxylase
transcript27208	tr|A0A1U7ZS97|A0A1U7ZS97_NELNU//cytochrome P450 734A1 {ECO:0000313|RefSeq:XP_010254918.1} OS=Nelumbo nucifera (Sacred lotus) Name=LOC104595746 {ECO:0000313|RefSeq:XP_010254918.1} PE=3	PF00067.23//p450//Cytochrome P450	GO:0005506//iron ion binding;GO:0016705//oxidoreductase activity, acting on paired donors, with incorporation or reduction of molecular oxygen;GO:0004497//monooxygenase activity;GO:0020037//heme binding	None	None	Cytochrome P450 CYP4/CYP19/CYP26 subfamilies;Cytochrome P450 CYP4/CYP19/CYP26 subfamilies	KAF9620284.1//hypothetical protein IFM89_011019
transcript27218	tr|A0A7J7MCW3|A0A7J7MCW3_9MAGN//Uncharacterized protein {ECO:0000313|EMBL:KAF6152604.1} OS=Kingdonia uniflora ORFNames=GIB67_013051 {ECO:0000313|EMBL:KAF6152604.1} PE=3	PF00067.23//p450//Cytochrome P450	None	K00512	ko01100//Metabolic pathways	None	KAF6152604.1//hypothetical protein GIB67_013051
transcript27230	tr|A0A1U8APC3|A0A1U8APC3_NELNU//cytochrome P450 CYP82D47-like {ECO:0000313|RefSeq:XP_010264712.1} OS=Nelumbo nucifera (Sacred lotus) Name=LOC104602643 {ECO:0000313|RefSeq:XP_010264712.1} PE=3	PF00067.23//p450//Cytochrome P450	GO:0004497//monooxygenase activity;GO:0016021//integral component of membrane;GO:0016705//oxidoreductase activity, acting on paired donors, with incorporation or reduction of molecular oxygen;GO:0005506//iron ion binding;GO:0020037//heme binding	K23136	None	Cytochrome P450 CYP2 subfamily	XP_010264712.1//PREDICTED: cytochrome P450 CYP82D47-like
transcript27249	tr|A0A2G5C5Q1|A0A2G5C5Q1_AQUCA//Uncharacterized protein {ECO:0000313|EMBL:PIA26127.1} OS=Aquilegia coerulea (Rocky mountain columbine) ORFNames=AQUCO_09900008v1 {ECO:0000313|EMBL:PIA26127.1} PE=3	PF00067.23//p450//Cytochrome P450	GO:0016021//integral component of membrane;GO:0016705//oxidoreductase activity, acting on paired donors, with incorporation or reduction of molecular oxygen;GO:0005506//iron ion binding;GO:0020037//heme binding	None	None	None	PIA26127.1//hypothetical protein AQUCO_09900008v1
transcript18182	tr|A0A5B6X3U4|A0A5B6X3U4_9ROSI//Cytochrome P450 82C4-like {ECO:0000313|EMBL:KAA3488850.1} OS=Gossypium australe ORFNames=EPI10_032555 {ECO:0000313|EMBL:KAA3488850.1} PE=3	PF00067.23//p450//Cytochrome P450	GO:0004497//monooxygenase activity;GO:0016021//integral component of membrane;GO:0016705//oxidoreductase activity, acting on paired donors, with incorporation or reduction of molecular oxygen;GO:0005506//iron ion binding;GO:0020037//heme binding	K23136	None	None	KAA3488850.1//cytochrome P450 82C4-like
transcript18807	tr|A0A067K964|A0A067K964_JATCU//Uncharacterized protein {ECO:0000313|EMBL:KDP28354.1} OS=Jatropha curcas (Barbados nut) ORFNames=JCGZ_14125 {ECO:0000313|EMBL:KDP28354.1} PE=3	PF00067.23//p450//Cytochrome P450	GO:0016021//integral component of membrane;GO:0016705//oxidoreductase activity, acting on paired donors, with incorporation or reduction of molecular oxygen;GO:0005506//iron ion binding;GO:0020037//heme binding	K20660	None	None	KAF7804983.1//cytochrome P450 709B2-like
transcript19093	tr|A0A0N7F295|A0A0N7F295_SINHE//Cytochrome P450 {ECO:0000313|EMBL:ALG05128.1} OS=Sinopodophyllum hexandrum (Himalayan may apple) (Podophyllum hexandrum) Name=CYP7 {ECO:0000313|EMBL:ALG05128.1} PE=2	PF00067.23//p450//Cytochrome P450;PF13567.7//DUF4131//Domain of unknown function (DUF4131)	GO:0004497//monooxygenase activity;GO:0020037//heme binding;GO:0016021//integral component of membrane;GO:0016705//oxidoreductase activity, acting on paired donors, with incorporation or reduction of molecular oxygen;GO:0005506//iron ion binding;GO:0009699//phenylpropanoid biosynthetic process	K00512	ko01100//Metabolic pathways	None	KAF9617140.1//hypothetical protein IFM89_034291
transcript19124	tr|A0A200QCI8|A0A200QCI8_9MAGN//Cytochrome P450 {ECO:0000313|EMBL:OVA08198.1} OS=Macleaya cordata ORFNames=BVC80_1107g15 {ECO:0000313|EMBL:OVA08198.1} PE=3	PF00067.23//p450//Cytochrome P450	GO:0005506//iron ion binding;GO:0016705//oxidoreductase activity, acting on paired donors, with incorporation or reduction of molecular oxygen;GO:0004497//monooxygenase activity;GO:0020037//heme binding	None	None	None	OVA08198.1//Cytochrome P450
transcript19170	tr|A0A200Q213|A0A200Q213_9MAGN//Cytochrome P450 {ECO:0000313|EMBL:OVA04504.1} OS=Macleaya cordata ORFNames=BVC80_1715g17 {ECO:0000313|EMBL:OVA04504.1} PE=3	PF00067.23//p450//Cytochrome P450;PF00183.19//HSP90//Hsp90 protein	GO:0004497//monooxygenase activity;GO:0016021//integral component of membrane;GO:0016705//oxidoreductase activity, acting on paired donors, with incorporation or reduction of molecular oxygen;GO:0005506//iron ion binding;GO:0020037//heme binding	K09587	ko00905//Brassinosteroid biosynthesis;ko01100//Metabolic pathways;ko01110//Biosynthesis of secondary metabolites	None	OVA04504.1//Cytochrome P450
transcript19367	tr|A0A2G5C5Q1|A0A2G5C5Q1_AQUCA//Uncharacterized protein {ECO:0000313|EMBL:PIA26127.1} OS=Aquilegia coerulea (Rocky mountain columbine) ORFNames=AQUCO_09900008v1 {ECO:0000313|EMBL:PIA26127.1} PE=3	PF00067.23//p450//Cytochrome P450	GO:0016021//integral component of membrane;GO:0016705//oxidoreductase activity, acting on paired donors, with incorporation or reduction of molecular oxygen;GO:0005506//iron ion binding;GO:0020037//heme binding	None	None	None	PIA26127.1//hypothetical protein AQUCO_09900008v1
transcript19408	tr|A0A540L899|A0A540L899_MALBA//Uncharacterized protein {ECO:0000313|EMBL:TQD82705.1} OS=Malus baccata (Siberian crab apple) (Pyrus baccata) ORFNames=C1H46_031740 {ECO:0000313|EMBL:TQD82705.1} PE=3	PF00067.23//p450//Cytochrome P450	GO:0005506//iron ion binding;GO:0016705//oxidoreductase activity, acting on paired donors, with incorporation or reduction of molecular oxygen;GO:0004497//monooxygenase activity;GO:0020037//heme binding	K20617	None	None	TQD82705.1//hypothetical protein C1H46_031740
transcript19577	tr|A0A7J6W7E4|A0A7J6W7E4_THATH//Cytochrome p450 {ECO:0000313|EMBL:KAF5192827.1} OS=Thalictrum thalictroides (Rue-anemone) (Anemone thalictroides) ORFNames=FRX31_017586 {ECO:0000313|EMBL:KAF5192827.1} PE=3	PF00067.23//p450//Cytochrome P450	None	K23136	None	None	KAF5192827.1//Cytochrome p450
transcript19654	tr|A0A438GBR2|A0A438GBR2_VITVI//Cytochrome P450 71A1 {ECO:0000313|EMBL:RVW69662.1} OS=Vitis vinifera (Grape) ORFNames=CK203_059457 {ECO:0000313|EMBL:RVW69662.1} PE=3	PF00067.23//p450//Cytochrome P450	GO:0004497//monooxygenase activity;GO:0016021//integral component of membrane;GO:0016705//oxidoreductase activity, acting on paired donors, with incorporation or reduction of molecular oxygen;GO:0005506//iron ion binding;GO:0020037//heme binding	K20617	None	None	RVW69662.1//Cytochrome P450 71A1
transcript19752	tr|F6GWQ4|F6GWQ4_VITVI//Uncharacterized protein {ECO:0000313|EMBL:CCB44389.1} OS=Vitis vinifera (Grape) OrderedLocusNames=VIT_04s0023g02900 {ECO:0000313|EMBL:CCB44389.1} PE=3	PF00067.23//p450//Cytochrome P450	GO:0004497//monooxygenase activity;GO:0009809//lignin biosynthetic process;GO:0020037//heme binding;GO:0016021//integral component of membrane;GO:0016705//oxidoreductase activity, acting on paired donors, with incorporation or reduction of molecular oxygen;GO:0005506//iron ion binding	K09755	ko01100//Metabolic pathways;ko00940//Phenylpropanoid biosynthesis;ko01110//Biosynthesis of secondary metabolites	Cytochrome P450 CYP2 subfamily	XP_034682986.1//cytochrome P450 84A1-like
transcript19760	tr|A0A0N7F295|A0A0N7F295_SINHE//Cytochrome P450 {ECO:0000313|EMBL:ALG05128.1} OS=Sinopodophyllum hexandrum (Himalayan may apple) (Podophyllum hexandrum) Name=CYP7 {ECO:0000313|EMBL:ALG05128.1} PE=2	PF00067.23//p450//Cytochrome P450	GO:0004497//monooxygenase activity;GO:0020037//heme binding;GO:0016021//integral component of membrane;GO:0016705//oxidoreductase activity, acting on paired donors, with incorporation or reduction of molecular oxygen;GO:0005506//iron ion binding;GO:0009699//phenylpropanoid biosynthetic process	K00512	ko01100//Metabolic pathways	None	ALG05128.1//cytochrome P450
transcript19769	tr|A0A2G5CNM4|A0A2G5CNM4_AQUCA//Uncharacterized protein {ECO:0000313|EMBL:PIA32447.1} OS=Aquilegia coerulea (Rocky mountain columbine) ORFNames=AQUCO_04500209v1 {ECO:0000313|EMBL:PIA32447.1} PE=3	PF00067.23//p450//Cytochrome P450	GO:0004497//monooxygenase activity;GO:0016021//integral component of membrane;GO:0016705//oxidoreductase activity, acting on paired donors, with incorporation or reduction of molecular oxygen;GO:0005506//iron ion binding;GO:0020037//heme binding	K12153	ko01100//Metabolic pathways;ko01210//2-Oxocarboxylic acid metabolism;ko00966//Glucosinolate biosynthesis;ko00460//Cyanoamino acid metabolism;ko01110//Biosynthesis of secondary metabolites	None	KAF9595747.1//hypothetical protein IFM89_003489
transcript20037	tr|A0A0N7F295|A0A0N7F295_SINHE//Cytochrome P450 {ECO:0000313|EMBL:ALG05128.1} OS=Sinopodophyllum hexandrum (Himalayan may apple) (Podophyllum hexandrum) Name=CYP7 {ECO:0000313|EMBL:ALG05128.1} PE=2	PF00067.23//p450//Cytochrome P450	GO:0004497//monooxygenase activity;GO:0020037//heme binding;GO:0016021//integral component of membrane;GO:0016705//oxidoreductase activity, acting on paired donors, with incorporation or reduction of molecular oxygen;GO:0005506//iron ion binding;GO:0009699//phenylpropanoid biosynthetic process	K00512	ko01100//Metabolic pathways	None	ALG05128.1//cytochrome P450
transcript20159	tr|F6GWQ4|F6GWQ4_VITVI//Uncharacterized protein {ECO:0000313|EMBL:CCB44389.1} OS=Vitis vinifera (Grape) OrderedLocusNames=VIT_04s0023g02900 {ECO:0000313|EMBL:CCB44389.1} PE=3	PF00067.23//p450//Cytochrome P450	GO:0004497//monooxygenase activity;GO:0009809//lignin biosynthetic process;GO:0020037//heme binding;GO:0016021//integral component of membrane;GO:0016705//oxidoreductase activity, acting on paired donors, with incorporation or reduction of molecular oxygen;GO:0005506//iron ion binding	K09755	ko01100//Metabolic pathways;ko00940//Phenylpropanoid biosynthesis;ko01110//Biosynthesis of secondary metabolites	Cytochrome P450 CYP2 subfamily	XP_034682986.1//cytochrome P450 84A1-like
transcript20199	tr|A0A200RDA2|A0A200RDA2_9MAGN//Cytochrome P450 {ECO:0000313|EMBL:OVA20676.1} OS=Macleaya cordata ORFNames=BVC80_881g25 {ECO:0000313|EMBL:OVA20676.1} PE=3	PF00067.23//p450//Cytochrome P450	GO:0005506//iron ion binding;GO:0016705//oxidoreductase activity, acting on paired donors, with incorporation or reduction of molecular oxygen;GO:0004497//monooxygenase activity;GO:0020037//heme binding	K07424	ko01100//Metabolic pathways;ko00591//Linoleic acid metabolism	None	OVA20676.1//Cytochrome P450
transcript20303	tr|A9ZT56|A9ZT56_COPJA//Cytochrome P450 {ECO:0000313|EMBL:BAF98466.1} OS=Coptis japonica var. dissecta Name=CYP72A84 {ECO:0000313|EMBL:BAF98466.1} PE=2	PF00067.23//p450//Cytochrome P450	GO:0004497//monooxygenase activity;GO:0016021//integral component of membrane;GO:0016705//oxidoreductase activity, acting on paired donors, with incorporation or reduction of molecular oxygen;GO:0005506//iron ion binding;GO:0020037//heme binding	None	None	None	BAF98466.1//cytochrome P450
transcript20347	tr|A0A2G5C4A8|A0A2G5C4A8_AQUCA//Uncharacterized protein {ECO:0000313|EMBL:PIA26128.1} OS=Aquilegia coerulea (Rocky mountain columbine) ORFNames=AQUCO_09900008v1 {ECO:0000313|EMBL:PIA26128.1} PE=3	PF00067.23//p450//Cytochrome P450	GO:0016021//integral component of membrane;GO:0016705//oxidoreductase activity, acting on paired donors, with incorporation or reduction of molecular oxygen;GO:0005506//iron ion binding;GO:0020037//heme binding	None	None	None	PIA26128.1//hypothetical protein AQUCO_09900008v1
transcript20423	tr|A0A1U7ZQ12|A0A1U7ZQ12_NELNU//(S)-N-methylcoclaurine 3'-hydroxylase isozyme 2 {ECO:0000313|EMBL:AXJ91462.1} probable (S)-N-methylcoclaurine 3'-hydroxylase isozyme 2 {ECO:0000313|RefSeq:XP_010253990.1} OS=Nelumbo nucifera (Sacred lotus) Synonyms=CYP80B2 {ECO:0000313|EMBL:AXJ91462.1} PE=2	PF00067.23//p450//Cytochrome P450	GO:0005506//iron ion binding;GO:0016705//oxidoreductase activity, acting on paired donors, with incorporation or reduction of molecular oxygen;GO:0004497//monooxygenase activity;GO:0020037//heme binding	None	None	Cytochrome P450 CYP2 subfamily	XP_010253990.1//PREDICTED: probable (S)-N-methylcoclaurine 3'-hydroxylase isozyme 2
transcript20432	tr|A0A5J5ARF3|A0A5J5ARF3_9ASTE//Uncharacterized protein {ECO:0000313|EMBL:KAA8532859.1} OS=Nyssa sinensis ORFNames=F0562_033024 {ECO:0000313|EMBL:KAA8532859.1} PE=3	PF00067.23//p450//Cytochrome P450	GO:0005506//iron ion binding;GO:0016705//oxidoreductase activity, acting on paired donors, with incorporation or reduction of molecular oxygen;GO:0004497//monooxygenase activity;GO:0020037//heme binding	K15639	ko00905//Brassinosteroid biosynthesis	None	KAA8532859.1//hypothetical protein F0562_033024
transcript20482	tr|A0A7J6W7E4|A0A7J6W7E4_THATH//Cytochrome p450 {ECO:0000313|EMBL:KAF5192827.1} OS=Thalictrum thalictroides (Rue-anemone) (Anemone thalictroides) ORFNames=FRX31_017586 {ECO:0000313|EMBL:KAF5192827.1} PE=3	PF00067.23//p450//Cytochrome P450	None	K23136	None	None	KAF5192827.1//Cytochrome p450
transcript20527	tr|A0A200QGW9|A0A200QGW9_9MAGN//Cytochrome P450 {ECO:0000313|EMBL:OVA09758.1} OS=Macleaya cordata ORFNames=BVC80_9101g303 {ECO:0000313|EMBL:OVA09758.1} PE=4	PF00067.23//p450//Cytochrome P450	GO:0005506//iron ion binding;GO:0016705//oxidoreductase activity, acting on paired donors, with incorporation or reduction of molecular oxygen;GO:0004497//monooxygenase activity;GO:0020037//heme binding	K10528	ko00592//alpha-Linolenic acid metabolism;ko01110//Biosynthesis of secondary metabolites	None	OVA09758.1//Cytochrome P450
transcript20608	tr|A0A2G5F592|A0A2G5F592_AQUCA//Uncharacterized protein {ECO:0000313|EMBL:PIA63116.1} OS=Aquilegia coerulea (Rocky mountain columbine) ORFNames=AQUCO_00200857v1 {ECO:0000313|EMBL:PIA63116.1} PE=3	PF00067.23//p450//Cytochrome P450	GO:0005506//iron ion binding;GO:0016705//oxidoreductase activity, acting on paired donors, with incorporation or reduction of molecular oxygen;GO:0004497//monooxygenase activity;GO:0020037//heme binding	K20619	None	None	PIA63116.1//hypothetical protein AQUCO_00200857v1
transcript20697	tr|A0A200R6R8|A0A200R6R8_9MAGN//Cytochrome P450 {ECO:0000313|EMBL:OVA18405.1} OS=Macleaya cordata ORFNames=BVC80_1833g62 {ECO:0000313|EMBL:OVA18405.1} PE=3	PF00067.23//p450//Cytochrome P450	GO:0005506//iron ion binding;GO:0016705//oxidoreductase activity, acting on paired donors, with incorporation or reduction of molecular oxygen;GO:0004497//monooxygenase activity;GO:0020037//heme binding	K07408	ko00380//Tryptophan metabolism;ko01100//Metabolic pathways	None	OVA18405.1//Cytochrome P450
transcript20709	tr|A0A0N7F295|A0A0N7F295_SINHE//Cytochrome P450 {ECO:0000313|EMBL:ALG05128.1} OS=Sinopodophyllum hexandrum (Himalayan may apple) (Podophyllum hexandrum) Name=CYP7 {ECO:0000313|EMBL:ALG05128.1} PE=2	PF00067.23//p450//Cytochrome P450	GO:0004497//monooxygenase activity;GO:0020037//heme binding;GO:0016021//integral component of membrane;GO:0016705//oxidoreductase activity, acting on paired donors, with incorporation or reduction of molecular oxygen;GO:0005506//iron ion binding;GO:0009699//phenylpropanoid biosynthetic process	K00512	ko01100//Metabolic pathways	None	ALG05128.1//cytochrome P450
transcript20792	tr|B9IC23|B9IC23_POPTR//Uncharacterized protein {ECO:0000313|EMBL:PNT03460.1} OS=Populus trichocarpa (Western balsam poplar) (Populus balsamifera subsp. trichocarpa) ORFNames=POPTR_014G072100 {ECO:0000313|EMBL:PNT03460.1} PE=3	PF00067.23//p450//Cytochrome P450	GO:0016021//integral component of membrane;GO:0016705//oxidoreductase activity, acting on paired donors, with incorporation or reduction of molecular oxygen;GO:0005506//iron ion binding;GO:0020037//heme binding	None	None	None	XP_021671883.1//cytochrome P450 704C1-like isoform X1
transcript20815	tr|A0A1U7ZN08|A0A1U7ZN08_NELNU//3-epi-6-deoxocathasterone 23-monooxygenase {ECO:0000313|RefSeq:XP_010254685.1} OS=Nelumbo nucifera (Sacred lotus) Name=LOC104595594 {ECO:0000313|RefSeq:XP_010254685.1} PE=3	PF00067.23//p450//Cytochrome P450	GO:0004497//monooxygenase activity;GO:0010268//brassinosteroid homeostasis;GO:0020037//heme binding;GO:0016709//oxidoreductase activity, acting on paired donors, with incorporation or reduction of molecular oxygen, NAD(P)H as one donor, and incorporation of one atom of oxygen;GO:0016132//brassinosteroid biosynthetic process;GO:0016125//sterol metabolic process;GO:0005506//iron ion binding;GO:0007…	K12637	ko00905//Brassinosteroid biosynthesis;ko01100//Metabolic pathways;ko01110//Biosynthesis of secondary metabolites	Cytochrome P450 CYP4/CYP19/CYP26 subfamilies;Cytochrome P450 CYP4/CYP19/CYP26 subfamilies	XP_010254685.1//PREDICTED: 3-epi-6-deoxocathasterone 23-monooxygenase
transcript20860	tr|F6GWQ4|F6GWQ4_VITVI//Uncharacterized protein {ECO:0000313|EMBL:CCB44389.1} OS=Vitis vinifera (Grape) OrderedLocusNames=VIT_04s0023g02900 {ECO:0000313|EMBL:CCB44389.1} PE=3	PF00067.23//p450//Cytochrome P450	GO:0004497//monooxygenase activity;GO:0009809//lignin biosynthetic process;GO:0020037//heme binding;GO:0016021//integral component of membrane;GO:0016705//oxidoreductase activity, acting on paired donors, with incorporation or reduction of molecular oxygen;GO:0005506//iron ion binding	K09755	ko01100//Metabolic pathways;ko00940//Phenylpropanoid biosynthesis;ko01110//Biosynthesis of secondary metabolites	Cytochrome P450 CYP2 subfamily	XP_034682986.1//cytochrome P450 84A1-like
transcript20862	tr|A0A7J7LDC8|A0A7J7LDC8_9MAGN//Uncharacterized protein {ECO:0000313|EMBL:KAF6140681.1} OS=Kingdonia uniflora ORFNames=GIB67_013974 {ECO:0000313|EMBL:KAF6140681.1} PE=3	PF00067.23//p450//Cytochrome P450	None	None	None	None	KAF6140681.1//hypothetical protein GIB67_013974
transcript20898	tr|A0A438GBR2|A0A438GBR2_VITVI//Cytochrome P450 71A1 {ECO:0000313|EMBL:RVW69662.1} OS=Vitis vinifera (Grape) ORFNames=CK203_059457 {ECO:0000313|EMBL:RVW69662.1} PE=3	PF00067.23//p450//Cytochrome P450	GO:0004497//monooxygenase activity;GO:0016021//integral component of membrane;GO:0016705//oxidoreductase activity, acting on paired donors, with incorporation or reduction of molecular oxygen;GO:0005506//iron ion binding;GO:0020037//heme binding	K20617	None	None	RVW69662.1//Cytochrome P450 71A1
transcript20914	tr|A9ZT56|A9ZT56_COPJA//Cytochrome P450 {ECO:0000313|EMBL:BAF98466.1} OS=Coptis japonica var. dissecta Name=CYP72A84 {ECO:0000313|EMBL:BAF98466.1} PE=2	PF00067.23//p450//Cytochrome P450	GO:0004497//monooxygenase activity;GO:0016021//integral component of membrane;GO:0016705//oxidoreductase activity, acting on paired donors, with incorporation or reduction of molecular oxygen;GO:0005506//iron ion binding;GO:0020037//heme binding	None	None	None	BAF98466.1//cytochrome P450
transcript20953	tr|A0A200PZA0|A0A200PZA0_9MAGN//Cytochrome P450 {ECO:0000313|EMBL:OVA03553.1} OS=Macleaya cordata ORFNames=BVC80_1651g58 {ECO:0000313|EMBL:OVA03553.1} PE=3	PF00067.23//p450//Cytochrome P450	GO:0005506//iron ion binding;GO:0016705//oxidoreductase activity, acting on paired donors, with incorporation or reduction of molecular oxygen;GO:0004497//monooxygenase activity;GO:0020037//heme binding	K00512	ko01100//Metabolic pathways	None	OVA03553.1//Cytochrome P450
transcript21112	tr|A0A1U8B358|A0A1U8B358_NELNU//cytochrome P450 CYP72A219-like {ECO:0000313|RefSeq:XP_010275181.1} OS=Nelumbo nucifera (Sacred lotus) Name=LOC104610317 {ECO:0000313|RefSeq:XP_010275181.1} PE=3	PF00067.23//p450//Cytochrome P450	GO:0005506//iron ion binding;GO:0016705//oxidoreductase activity, acting on paired donors, with incorporation or reduction of molecular oxygen;GO:0004497//monooxygenase activity;GO:0020037//heme binding	None	None	Cytochrome P450 CYP4/CYP19/CYP26 subfamilies;Cytochrome P450 CYP4/CYP19/CYP26 subfamilies	XP_010275181.1//PREDICTED: cytochrome P450 CYP72A219-like
transcript21148	tr|A0A2G5DRF4|A0A2G5DRF4_AQUCA//Uncharacterized protein {ECO:0000313|EMBL:PIA46104.1} OS=Aquilegia coerulea (Rocky mountain columbine) ORFNames=AQUCO_01600401v1 {ECO:0000313|EMBL:PIA46104.1} PE=3	PF00067.23//p450//Cytochrome P450	GO:0005506//iron ion binding;GO:0016705//oxidoreductase activity, acting on paired donors, with incorporation or reduction of molecular oxygen;GO:0004497//monooxygenase activity;GO:0020037//heme binding	None	None	None	PIA46104.1//hypothetical protein AQUCO_01600401v1
transcript21182	tr|B9IC23|B9IC23_POPTR//Uncharacterized protein {ECO:0000313|EMBL:PNT03460.1} OS=Populus trichocarpa (Western balsam poplar) (Populus balsamifera subsp. trichocarpa) ORFNames=POPTR_014G072100 {ECO:0000313|EMBL:PNT03460.1} PE=3	PF00067.23//p450//Cytochrome P450	GO:0016021//integral component of membrane;GO:0016705//oxidoreductase activity, acting on paired donors, with incorporation or reduction of molecular oxygen;GO:0005506//iron ion binding;GO:0020037//heme binding	None	None	None	XP_021671883.1//cytochrome P450 704C1-like isoform X1
transcript21214	tr|A0A2G5ELQ6|A0A2G5ELQ6_AQUCA//Uncharacterized protein {ECO:0000313|EMBL:PIA56660.1} OS=Aquilegia coerulea (Rocky mountain columbine) ORFNames=AQUCO_00700787v1 {ECO:0000313|EMBL:PIA56660.1} PE=3	PF00067.23//p450//Cytochrome P450	GO:0005506//iron ion binding;GO:0016705//oxidoreductase activity, acting on paired donors, with incorporation or reduction of molecular oxygen;GO:0004497//monooxygenase activity;GO:0020037//heme binding	None	None	None	PIA56660.1//hypothetical protein AQUCO_00700787v1
transcript21232	tr|A0A200PRH8|A0A200PRH8_9MAGN//Cytochrome P450 {ECO:0000313|EMBL:OVA00824.1} OS=Macleaya cordata ORFNames=BVC80_9083g136 {ECO:0000313|EMBL:OVA00824.1} PE=3	PF00067.23//p450//Cytochrome P450	GO:0004497//monooxygenase activity;GO:0016021//integral component of membrane;GO:0016705//oxidoreductase activity, acting on paired donors, with incorporation or reduction of molecular oxygen;GO:0005506//iron ion binding;GO:0020037//heme binding	K20619	None	None	OVA00824.1//Cytochrome P450
transcript21235	tr|A0A200Q335|A0A200Q335_9MAGN//Cytochrome P450 {ECO:0000313|EMBL:OVA04878.1} OS=Macleaya cordata ORFNames=BVC80_1215g7 {ECO:0000313|EMBL:OVA04878.1} PE=3	PF00067.23//p450//Cytochrome P450	GO:0005506//iron ion binding;GO:0016705//oxidoreductase activity, acting on paired donors, with incorporation or reduction of molecular oxygen;GO:0004497//monooxygenase activity;GO:0020037//heme binding	K15639	ko00905//Brassinosteroid biosynthesis	None	OVA04878.1//Cytochrome P450
transcript21275	tr|A0A200QZM5|A0A200QZM5_9MAGN//Cytochrome P450 {ECO:0000313|EMBL:OVA15923.1} OS=Macleaya cordata ORFNames=BVC80_1821g90 {ECO:0000313|EMBL:OVA15923.1} PE=3	PF00067.23//p450//Cytochrome P450	GO:0016021//integral component of membrane;GO:0016705//oxidoreductase activity, acting on paired donors, with incorporation or reduction of molecular oxygen;GO:0005506//iron ion binding;GO:0020037//heme binding	None	None	None	OVA15923.1//Cytochrome P450
transcript21411	tr|A0A2P2MAS8|A0A2P2MAS8_RHIMU//Allene oxide synthase {ECO:0000313|EMBL:MBX27342.1} OS=Rhizophora mucronata (Asiatic mangrove) PE=4	PF00067.23//p450//Cytochrome P450	GO:0016705//oxidoreductase activity, acting on paired donors, with incorporation or reduction of molecular oxygen	K01723	ko01100//Metabolic pathways;ko00592//alpha-Linolenic acid metabolism;ko01110//Biosynthesis of secondary metabolites	None	PIA55557.1//hypothetical protein AQUCO_00700096v1
transcript21504	tr|F6GWQ4|F6GWQ4_VITVI//Uncharacterized protein {ECO:0000313|EMBL:CCB44389.1} OS=Vitis vinifera (Grape) OrderedLocusNames=VIT_04s0023g02900 {ECO:0000313|EMBL:CCB44389.1} PE=3	PF00067.23//p450//Cytochrome P450	GO:0004497//monooxygenase activity;GO:0009809//lignin biosynthetic process;GO:0020037//heme binding;GO:0016021//integral component of membrane;GO:0016705//oxidoreductase activity, acting on paired donors, with incorporation or reduction of molecular oxygen;GO:0005506//iron ion binding	K09755	ko01100//Metabolic pathways;ko00940//Phenylpropanoid biosynthesis;ko01110//Biosynthesis of secondary metabolites	Cytochrome P450 CYP2 subfamily	XP_034682986.1//cytochrome P450 84A1-like
transcript21530	tr|A0A200QZB6|A0A200QZB6_9MAGN//Cytochrome P450 {ECO:0000313|EMBL:OVA15814.1} OS=Macleaya cordata ORFNames=BVC80_1825g55 {ECO:0000313|EMBL:OVA15814.1} PE=3	PF00067.23//p450//Cytochrome P450	GO:0005506//iron ion binding;GO:0016705//oxidoreductase activity, acting on paired donors, with incorporation or reduction of molecular oxygen;GO:0004497//monooxygenase activity;GO:0020037//heme binding	K09843	ko00906//Carotenoid biosynthesis	None	OVA15814.1//Cytochrome P450
transcript21553	tr|A0A200Q335|A0A200Q335_9MAGN//Cytochrome P450 {ECO:0000313|EMBL:OVA04878.1} OS=Macleaya cordata ORFNames=BVC80_1215g7 {ECO:0000313|EMBL:OVA04878.1} PE=3	PF00067.23//p450//Cytochrome P450	GO:0005506//iron ion binding;GO:0016705//oxidoreductase activity, acting on paired donors, with incorporation or reduction of molecular oxygen;GO:0004497//monooxygenase activity;GO:0020037//heme binding	K15639	ko00905//Brassinosteroid biosynthesis	None	OVA04878.1//Cytochrome P450
transcript21645	tr|A0A2G5C5Q1|A0A2G5C5Q1_AQUCA//Uncharacterized protein {ECO:0000313|EMBL:PIA26127.1} OS=Aquilegia coerulea (Rocky mountain columbine) ORFNames=AQUCO_09900008v1 {ECO:0000313|EMBL:PIA26127.1} PE=3	PF00067.23//p450//Cytochrome P450	GO:0016021//integral component of membrane;GO:0016705//oxidoreductase activity, acting on paired donors, with incorporation or reduction of molecular oxygen;GO:0005506//iron ion binding;GO:0020037//heme binding	None	None	None	PIA26127.1//hypothetical protein AQUCO_09900008v1
transcript21669	tr|F6GWQ4|F6GWQ4_VITVI//Uncharacterized protein {ECO:0000313|EMBL:CCB44389.1} OS=Vitis vinifera (Grape) OrderedLocusNames=VIT_04s0023g02900 {ECO:0000313|EMBL:CCB44389.1} PE=3	PF00067.23//p450//Cytochrome P450	GO:0004497//monooxygenase activity;GO:0009809//lignin biosynthetic process;GO:0020037//heme binding;GO:0016021//integral component of membrane;GO:0016705//oxidoreductase activity, acting on paired donors, with incorporation or reduction of molecular oxygen;GO:0005506//iron ion binding	K09755	ko01100//Metabolic pathways;ko00940//Phenylpropanoid biosynthesis;ko01110//Biosynthesis of secondary metabolites	Cytochrome P450 CYP2 subfamily	XP_034682986.1//cytochrome P450 84A1-like
transcript21713	tr|A0A1U7ZM47|A0A1U7ZM47_NELNU//cytochrome P450 734A1-like {ECO:0000313|RefSeq:XP_010254323.1} OS=Nelumbo nucifera (Sacred lotus) Name=LOC104595327 {ECO:0000313|RefSeq:XP_010254323.1} PE=3	PF00067.23//p450//Cytochrome P450	GO:0004497//monooxygenase activity;GO:0010268//brassinosteroid homeostasis;GO:0016131//brassinosteroid metabolic process;GO:0020037//heme binding;GO:0016021//integral component of membrane;GO:0016705//oxidoreductase activity, acting on paired donors, with incorporation or reduction of molecular oxygen;GO:0005506//iron ion binding	K15639	ko00905//Brassinosteroid biosynthesis	Cytochrome P450 CYP4/CYP19/CYP26 subfamilies;Cytochrome P450 CYP4/CYP19/CYP26 subfamilies	XP_010254323.1//PREDICTED: cytochrome P450 734A1-like
transcript21761	tr|A0A0N7F295|A0A0N7F295_SINHE//Cytochrome P450 {ECO:0000313|EMBL:ALG05128.1} OS=Sinopodophyllum hexandrum (Himalayan may apple) (Podophyllum hexandrum) Name=CYP7 {ECO:0000313|EMBL:ALG05128.1} PE=2	PF00067.23//p450//Cytochrome P450	GO:0004497//monooxygenase activity;GO:0020037//heme binding;GO:0016021//integral component of membrane;GO:0016705//oxidoreductase activity, acting on paired donors, with incorporation or reduction of molecular oxygen;GO:0005506//iron ion binding;GO:0009699//phenylpropanoid biosynthetic process	K00512	ko01100//Metabolic pathways	None	ALG05128.1//cytochrome P450
transcript21828	tr|A0A540L899|A0A540L899_MALBA//Uncharacterized protein {ECO:0000313|EMBL:TQD82705.1} OS=Malus baccata (Siberian crab apple) (Pyrus baccata) ORFNames=C1H46_031740 {ECO:0000313|EMBL:TQD82705.1} PE=3	PF00067.23//p450//Cytochrome P450	GO:0005506//iron ion binding;GO:0016705//oxidoreductase activity, acting on paired donors, with incorporation or reduction of molecular oxygen;GO:0004497//monooxygenase activity;GO:0020037//heme binding	K20617	None	None	TQD82705.1//hypothetical protein C1H46_031740
transcript21853	tr|A0A067K964|A0A067K964_JATCU//Uncharacterized protein {ECO:0000313|EMBL:KDP28354.1} OS=Jatropha curcas (Barbados nut) ORFNames=JCGZ_14125 {ECO:0000313|EMBL:KDP28354.1} PE=3	PF00067.23//p450//Cytochrome P450	GO:0016021//integral component of membrane;GO:0016705//oxidoreductase activity, acting on paired donors, with incorporation or reduction of molecular oxygen;GO:0005506//iron ion binding;GO:0020037//heme binding	K20660	None	None	XP_012083025.1//cytochrome P450 709B1
transcript21887	tr|A0A2G5CNM4|A0A2G5CNM4_AQUCA//Uncharacterized protein {ECO:0000313|EMBL:PIA32447.1} OS=Aquilegia coerulea (Rocky mountain columbine) ORFNames=AQUCO_04500209v1 {ECO:0000313|EMBL:PIA32447.1} PE=3	PF00067.23//p450//Cytochrome P450	GO:0004497//monooxygenase activity;GO:0016021//integral component of membrane;GO:0016705//oxidoreductase activity, acting on paired donors, with incorporation or reduction of molecular oxygen;GO:0005506//iron ion binding;GO:0020037//heme binding	K12153	ko01100//Metabolic pathways;ko01210//2-Oxocarboxylic acid metabolism;ko00966//Glucosinolate biosynthesis;ko00460//Cyanoamino acid metabolism;ko01110//Biosynthesis of secondary metabolites	None	KAF9595747.1//hypothetical protein IFM89_003489
transcript21920	tr|A0A2G5C5Q1|A0A2G5C5Q1_AQUCA//Uncharacterized protein {ECO:0000313|EMBL:PIA26127.1} OS=Aquilegia coerulea (Rocky mountain columbine) ORFNames=AQUCO_09900008v1 {ECO:0000313|EMBL:PIA26127.1} PE=3	PF00067.23//p450//Cytochrome P450	GO:0016021//integral component of membrane;GO:0016705//oxidoreductase activity, acting on paired donors, with incorporation or reduction of molecular oxygen;GO:0005506//iron ion binding;GO:0020037//heme binding	None	None	None	PIA26127.1//hypothetical protein AQUCO_09900008v1
transcript21921	tr|A0A067K964|A0A067K964_JATCU//Uncharacterized protein {ECO:0000313|EMBL:KDP28354.1} OS=Jatropha curcas (Barbados nut) ORFNames=JCGZ_14125 {ECO:0000313|EMBL:KDP28354.1} PE=3	PF00067.23//p450//Cytochrome P450	GO:0016021//integral component of membrane;GO:0016705//oxidoreductase activity, acting on paired donors, with incorporation or reduction of molecular oxygen;GO:0005506//iron ion binding;GO:0020037//heme binding	K20660	None	None	KAF7804983.1//cytochrome P450 709B2-like
transcript21993	tr|A0A1U8APC3|A0A1U8APC3_NELNU//cytochrome P450 CYP82D47-like {ECO:0000313|RefSeq:XP_010264712.1} OS=Nelumbo nucifera (Sacred lotus) Name=LOC104602643 {ECO:0000313|RefSeq:XP_010264712.1} PE=3	PF00067.23//p450//Cytochrome P450	GO:0004497//monooxygenase activity;GO:0016021//integral component of membrane;GO:0016705//oxidoreductase activity, acting on paired donors, with incorporation or reduction of molecular oxygen;GO:0005506//iron ion binding;GO:0020037//heme binding	K23136	None	Cytochrome P450 CYP2 subfamily	XP_010264712.1//PREDICTED: cytochrome P450 CYP82D47-like
transcript22017	tr|A0A438GBR2|A0A438GBR2_VITVI//Cytochrome P450 71A1 {ECO:0000313|EMBL:RVW69662.1} OS=Vitis vinifera (Grape) ORFNames=CK203_059457 {ECO:0000313|EMBL:RVW69662.1} PE=3	PF00067.23//p450//Cytochrome P450	GO:0004497//monooxygenase activity;GO:0016021//integral component of membrane;GO:0016705//oxidoreductase activity, acting on paired donors, with incorporation or reduction of molecular oxygen;GO:0005506//iron ion binding;GO:0020037//heme binding	K20617	None	None	RVW69662.1//Cytochrome P450 71A1
transcript22047	tr|A0A7J6W7E4|A0A7J6W7E4_THATH//Cytochrome p450 {ECO:0000313|EMBL:KAF5192827.1} OS=Thalictrum thalictroides (Rue-anemone) (Anemone thalictroides) ORFNames=FRX31_017586 {ECO:0000313|EMBL:KAF5192827.1} PE=3	PF00067.23//p450//Cytochrome P450	None	K23136	None	None	KAF5192827.1//Cytochrome p450
transcript22166	tr|A0A2G5C4A8|A0A2G5C4A8_AQUCA//Uncharacterized protein {ECO:0000313|EMBL:PIA26128.1} OS=Aquilegia coerulea (Rocky mountain columbine) ORFNames=AQUCO_09900008v1 {ECO:0000313|EMBL:PIA26128.1} PE=3	PF00067.23//p450//Cytochrome P450	GO:0016021//integral component of membrane;GO:0016705//oxidoreductase activity, acting on paired donors, with incorporation or reduction of molecular oxygen;GO:0005506//iron ion binding;GO:0020037//heme binding	None	None	None	KAF9616646.1//hypothetical protein IFM89_030880
transcript22346	tr|A0A7J6X4A7|A0A7J6X4A7_THATH//Cytochrome p450 {ECO:0000313|EMBL:KAF5204549.1} OS=Thalictrum thalictroides (Rue-anemone) (Anemone thalictroides) ORFNames=FRX31_005863 {ECO:0000313|EMBL:KAF5204549.1} PE=3	PF00067.23//p450//Cytochrome P450	None	K07437	ko01100//Metabolic pathways	None	KAF5204549.1//Cytochrome p450
transcript22366	tr|A0A2G5DRF4|A0A2G5DRF4_AQUCA//Uncharacterized protein {ECO:0000313|EMBL:PIA46104.1} OS=Aquilegia coerulea (Rocky mountain columbine) ORFNames=AQUCO_01600401v1 {ECO:0000313|EMBL:PIA46104.1} PE=3	PF00067.23//p450//Cytochrome P450	GO:0005506//iron ion binding;GO:0016705//oxidoreductase activity, acting on paired donors, with incorporation or reduction of molecular oxygen;GO:0004497//monooxygenase activity;GO:0020037//heme binding	None	None	None	PIA46104.1//hypothetical protein AQUCO_01600401v1
transcript22371	tr|A0A200Q2S1|A0A200Q2S1_9MAGN//Cytochrome P450 {ECO:0000313|EMBL:OVA04758.1} OS=Macleaya cordata ORFNames=BVC80_1719g95 {ECO:0000313|EMBL:OVA04758.1} PE=3	PF00067.23//p450//Cytochrome P450	GO:0004497//monooxygenase activity;GO:0016021//integral component of membrane;GO:0016705//oxidoreductase activity, acting on paired donors, with incorporation or reduction of molecular oxygen;GO:0005506//iron ion binding;GO:0020037//heme binding	None	None	None	OVA04758.1//Cytochrome P450
transcript45133	tr|A0A7J7L3R8|A0A7J7L3R8_9MAGN//Uncharacterized protein {ECO:0000313|EMBL:KAF6137208.1} OS=Kingdonia uniflora ORFNames=GIB67_030972 {ECO:0000313|EMBL:KAF6137208.1} PE=3	PF00067.23//p450//Cytochrome P450	None	None	None	None	KAF9594438.1//hypothetical protein IFM89_031040
transcript45211	tr|A0A200RDA2|A0A200RDA2_9MAGN//Cytochrome P450 {ECO:0000313|EMBL:OVA20676.1} OS=Macleaya cordata ORFNames=BVC80_881g25 {ECO:0000313|EMBL:OVA20676.1} PE=3	PF00067.23//p450//Cytochrome P450	GO:0005506//iron ion binding;GO:0016705//oxidoreductase activity, acting on paired donors, with incorporation or reduction of molecular oxygen;GO:0004497//monooxygenase activity;GO:0020037//heme binding	K07424	ko01100//Metabolic pathways;ko00591//Linoleic acid metabolism	None	OVA20676.1//Cytochrome P450
transcript45542	tr|A0A0B0MX00|A0A0B0MX00_GOSAR//Cytochrome P450 protein {ECO:0000313|EMBL:KHG04872.1} OS=Gossypium arboreum (Tree cotton) (Gossypium nanking) ORFNames=F383_28481 {ECO:0000313|EMBL:KHG04872.1} PE=3	PF00067.23//p450//Cytochrome P450	GO:0005506//iron ion binding;GO:0016705//oxidoreductase activity, acting on paired donors, with incorporation or reduction of molecular oxygen;GO:0004497//monooxygenase activity;GO:0020037//heme binding	K09588	ko00905//Brassinosteroid biosynthesis;ko01100//Metabolic pathways;ko01110//Biosynthesis of secondary metabolites	None	KHG04872.1//Cytochrome P450 protein
transcript45663	tr|A0A2G5CP98|A0A2G5CP98_AQUCA//Uncharacterized protein {ECO:0000313|EMBL:PIA33010.1} OS=Aquilegia coerulea (Rocky mountain columbine) ORFNames=AQUCO_04200035v1 {ECO:0000313|EMBL:PIA33010.1} PE=3	PF00067.23//p450//Cytochrome P450	GO:0005506//iron ion binding;GO:0016705//oxidoreductase activity, acting on paired donors, with incorporation or reduction of molecular oxygen;GO:0004497//monooxygenase activity;GO:0020037//heme binding	None	None	None	KAF9622005.1//hypothetical protein IFM89_029225
transcript45917	tr|A0A438GBR2|A0A438GBR2_VITVI//Cytochrome P450 71A1 {ECO:0000313|EMBL:RVW69662.1} OS=Vitis vinifera (Grape) ORFNames=CK203_059457 {ECO:0000313|EMBL:RVW69662.1} PE=3	PF00067.23//p450//Cytochrome P450	GO:0004497//monooxygenase activity;GO:0016021//integral component of membrane;GO:0016705//oxidoreductase activity, acting on paired donors, with incorporation or reduction of molecular oxygen;GO:0005506//iron ion binding;GO:0020037//heme binding	K20617	None	None	XP_002276558.3//PREDICTED: cytochrome P450 71A1-like
transcript46190	tr|A0A200R5D7|A0A200R5D7_9MAGN//Cytochrome P450 {ECO:0000313|EMBL:OVA17922.1} OS=Macleaya cordata ORFNames=BVC80_1835g320 {ECO:0000313|EMBL:OVA17922.1} PE=3	PF00067.23//p450//Cytochrome P450	GO:0005506//iron ion binding;GO:0016705//oxidoreductase activity, acting on paired donors, with incorporation or reduction of molecular oxygen;GO:0004497//monooxygenase activity;GO:0020037//heme binding	K09837	ko01100//Metabolic pathways;ko00906//Carotenoid biosynthesis;ko01110//Biosynthesis of secondary metabolites	None	OVA17922.1//Cytochrome P450
transcript46606	tr|A0A1R3KM47|A0A1R3KM47_9ROSI//Cytochrome P450 {ECO:0000313|EMBL:OMP08150.1} OS=Corchorus olitorius ORFNames=COLO4_06734 {ECO:0000313|EMBL:OMP08150.1} PE=3	PF00067.23//p450//Cytochrome P450	GO:0016021//integral component of membrane;GO:0016705//oxidoreductase activity, acting on paired donors, with incorporation or reduction of molecular oxygen;GO:0005506//iron ion binding;GO:0020037//heme binding	K20562	None	None	OMP08150.1//Cytochrome P450
transcript47260	tr|A0A1U7ZQ12|A0A1U7ZQ12_NELNU//(S)-N-methylcoclaurine 3'-hydroxylase isozyme 2 {ECO:0000313|EMBL:AXJ91462.1} probable (S)-N-methylcoclaurine 3'-hydroxylase isozyme 2 {ECO:0000313|RefSeq:XP_010253990.1} OS=Nelumbo nucifera (Sacred lotus) Synonyms=CYP80B2 {ECO:0000313|EMBL:AXJ91462.1} PE=2	PF00067.23//p450//Cytochrome P450	GO:0005506//iron ion binding;GO:0016705//oxidoreductase activity, acting on paired donors, with incorporation or reduction of molecular oxygen;GO:0004497//monooxygenase activity;GO:0020037//heme binding	None	None	Cytochrome P450 CYP2 subfamily	XP_010253990.1//PREDICTED: probable (S)-N-methylcoclaurine 3'-hydroxylase isozyme 2
transcript47326	tr|A0A2G5C810|A0A2G5C810_AQUCA//Uncharacterized protein {ECO:0000313|EMBL:PIA26917.1} OS=Aquilegia coerulea (Rocky mountain columbine) ORFNames=AQUCO_08500008v1 {ECO:0000313|EMBL:PIA26917.1} PE=3	PF00067.23//p450//Cytochrome P450	GO:0004497//monooxygenase activity;GO:0016021//integral component of membrane;GO:0016705//oxidoreductase activity, acting on paired donors, with incorporation or reduction of molecular oxygen;GO:0005506//iron ion binding;GO:0020037//heme binding	None	None	None	PIA26917.1//hypothetical protein AQUCO_08500008v1
transcript47346	tr|A0A2G5ELQ6|A0A2G5ELQ6_AQUCA//Uncharacterized protein {ECO:0000313|EMBL:PIA56660.1} OS=Aquilegia coerulea (Rocky mountain columbine) ORFNames=AQUCO_00700787v1 {ECO:0000313|EMBL:PIA56660.1} PE=3	PF00067.23//p450//Cytochrome P450	GO:0005506//iron ion binding;GO:0016705//oxidoreductase activity, acting on paired donors, with incorporation or reduction of molecular oxygen;GO:0004497//monooxygenase activity;GO:0020037//heme binding	None	None	None	KAF9600232.1//hypothetical protein IFM89_005056
transcript47349	tr|A0A1U7ZQ12|A0A1U7ZQ12_NELNU//(S)-N-methylcoclaurine 3'-hydroxylase isozyme 2 {ECO:0000313|EMBL:AXJ91462.1} probable (S)-N-methylcoclaurine 3'-hydroxylase isozyme 2 {ECO:0000313|RefSeq:XP_010253990.1} OS=Nelumbo nucifera (Sacred lotus) Synonyms=CYP80B2 {ECO:0000313|EMBL:AXJ91462.1} PE=2	PF00067.23//p450//Cytochrome P450	GO:0005506//iron ion binding;GO:0016705//oxidoreductase activity, acting on paired donors, with incorporation or reduction of molecular oxygen;GO:0004497//monooxygenase activity;GO:0020037//heme binding	None	None	Cytochrome P450 CYP2 subfamily	XP_010253990.1//PREDICTED: probable (S)-N-methylcoclaurine 3'-hydroxylase isozyme 2
transcript47524	tr|A0A200R0X2|A0A200R0X2_9MAGN//NADPH--cytochrome P450 reductase {ECO:0000256|HAMAP-Rule:MF_03212, ECO:0000256|PIRNR:PIRNR000208} Short=CPR {ECO:0000256|HAMAP-Rule:MF_03212} Short=P450R {ECO:0000256|HAMAP-Rule:MF_03212} EC=1.6.2.4 {ECO:0000256|HAMAP-Rule:MF_03212, ECO:0000256|PIRNR:PIRNR000208} OS=Macleaya cordata ORFNames=BVC80_7799g2 {ECO:0000313|EMBL:OVA16373.1} PE=3	PF00175.22//NAD_binding_1//Oxidoreductase NAD-binding domain;PF00667.21//FAD_binding_1//FAD binding domain	GO:0050661//NADP binding;GO:0050660//flavin adenine dinucleotide binding;GO:0016021//integral component of membrane;GO:0005789//endoplasmic reticulum membrane;GO:0003958//NADPH-hemoprotein reductase activity;GO:0010181//FMN binding	K00327	None	None	OVA16373.1//Flavodoxin
transcript47578	tr|A0A7J6W7E4|A0A7J6W7E4_THATH//Cytochrome p450 {ECO:0000313|EMBL:KAF5192827.1} OS=Thalictrum thalictroides (Rue-anemone) (Anemone thalictroides) ORFNames=FRX31_017586 {ECO:0000313|EMBL:KAF5192827.1} PE=3	PF00067.23//p450//Cytochrome P450	None	K23136	None	None	KAF5192827.1//Cytochrome p450
transcript47723	tr|A0A061GLL9|A0A061GLL9_THECC//Uncharacterized protein {ECO:0000313|EMBL:EOY27994.1} OS=Theobroma cacao (Cacao) (Cocoa) ORFNames=TCM_029694 {ECO:0000313|EMBL:EOY27994.1} PE=4	PF14009.7//DUF4228//Domain of unknown function (DUF4228)	None	None	None	None	XP_007025372.1//PREDICTED: probable cytochrome P450 556A1
transcript47763	tr|A0A067H9S5|A0A067H9S5_CITSI//Uncharacterized protein {ECO:0000313|EMBL:KDO84376.1} OS=Citrus sinensis (Sweet orange) (Citrus aurantium var. sinensis) ORFNames=CISIN_1g036812mg {ECO:0000313|EMBL:KDO84376.1} PE=3	PF00067.23//p450//Cytochrome P450	GO:0004497//monooxygenase activity;GO:0020037//heme binding;GO:0016021//integral component of membrane;GO:0016705//oxidoreductase activity, acting on paired donors, with incorporation or reduction of molecular oxygen;GO:0098542//defense response to other organism;GO:0005506//iron ion binding	K23136	None	Cytochrome P450 CYP2 subfamily	KDO84376.1//hypothetical protein CISIN_1g036812mg
transcript47956	tr|A0A2G5C5Q1|A0A2G5C5Q1_AQUCA//Uncharacterized protein {ECO:0000313|EMBL:PIA26127.1} OS=Aquilegia coerulea (Rocky mountain columbine) ORFNames=AQUCO_09900008v1 {ECO:0000313|EMBL:PIA26127.1} PE=3	PF00067.23//p450//Cytochrome P450	GO:0016021//integral component of membrane;GO:0016705//oxidoreductase activity, acting on paired donors, with incorporation or reduction of molecular oxygen;GO:0005506//iron ion binding;GO:0020037//heme binding	None	None	None	PIA26127.1//hypothetical protein AQUCO_09900008v1
transcript48838	tr|U7DV62|U7DV62_POPTR//Uncharacterized protein {ECO:0000313|EMBL:ERP46865.1} OS=Populus trichocarpa (Western balsam poplar) (Populus balsamifera subsp. trichocarpa) ORFNames=POPTR_0458s00200g {ECO:0000313|EMBL:ERP46865.1} PE=3	PF00067.23//p450//Cytochrome P450	GO:0005506//iron ion binding;GO:0016705//oxidoreductase activity, acting on paired donors, with incorporation or reduction of molecular oxygen;GO:0004497//monooxygenase activity;GO:0020037//heme binding	K00512	ko01100//Metabolic pathways	None	XP_018843974.2//cytochrome P450 81C13-like
transcript49700	tr|A0A7J7P7U3|A0A7J7P7U3_9MAGN//Uncharacterized protein {ECO:0000313|EMBL:KAF6175214.1} OS=Kingdonia uniflora {ECO:0000313|EMBL:KAF6175215.1} PE=3	PF00067.23//p450//Cytochrome P450	None	None	None	None	KAF6175214.1//hypothetical protein GIB67_015899
transcript49898	tr|A0A1U7ZQ12|A0A1U7ZQ12_NELNU//(S)-N-methylcoclaurine 3'-hydroxylase isozyme 2 {ECO:0000313|EMBL:AXJ91462.1} probable (S)-N-methylcoclaurine 3'-hydroxylase isozyme 2 {ECO:0000313|RefSeq:XP_010253990.1} OS=Nelumbo nucifera (Sacred lotus) Synonyms=CYP80B2 {ECO:0000313|EMBL:AXJ91462.1} PE=2	PF00067.23//p450//Cytochrome P450	GO:0005506//iron ion binding;GO:0016705//oxidoreductase activity, acting on paired donors, with incorporation or reduction of molecular oxygen;GO:0004497//monooxygenase activity;GO:0020037//heme binding	None	None	Cytochrome P450 CYP2 subfamily	XP_010253990.1//PREDICTED: probable (S)-N-methylcoclaurine 3'-hydroxylase isozyme 2
transcript50374	tr|D7T254|D7T254_VITVI//Uncharacterized protein {ECO:0000313|EMBL:CBI24544.3} OS=Vitis vinifera (Grape) OrderedLocusNames=VIT_16s0022g01390 {ECO:0000313|EMBL:CBI24544.3} PE=3	PF00067.23//p450//Cytochrome P450	GO:0004497//monooxygenase activity;GO:0016021//integral component of membrane;GO:0016705//oxidoreductase activity, acting on paired donors, with incorporation or reduction of molecular oxygen;GO:0005506//iron ion binding;GO:0020037//heme binding	None	None	Cytochrome P450 CYP2 subfamily	XP_002264835.1//PREDICTED: geraniol 8-hydroxylase
transcript50491	tr|A0A200PZA0|A0A200PZA0_9MAGN//Cytochrome P450 {ECO:0000313|EMBL:OVA03553.1} OS=Macleaya cordata ORFNames=BVC80_1651g58 {ECO:0000313|EMBL:OVA03553.1} PE=3	PF00067.23//p450//Cytochrome P450	GO:0005506//iron ion binding;GO:0016705//oxidoreductase activity, acting on paired donors, with incorporation or reduction of molecular oxygen;GO:0004497//monooxygenase activity;GO:0020037//heme binding	None	None	None	OVA03553.1//Cytochrome P450
transcript50920	tr|A0A5B7ANP0|A0A5B7ANP0_DAVIN//Putative ferulate 5-hydroxylase {ECO:0000313|EMBL:MPA56703.1} EC=1.14.-.- {ECO:0000313|EMBL:MPA56703.1} Fragment OS=Davidia involucrata (Dove tree) ORFNames=Din_026144 {ECO:0000313|EMBL:MPA56703.1} PE=3	PF00067.23//p450//Cytochrome P450	GO:0005506//iron ion binding;GO:0016705//oxidoreductase activity, acting on paired donors, with incorporation or reduction of molecular oxygen;GO:0004497//monooxygenase activity;GO:0020037//heme binding	K09755	ko01100//Metabolic pathways;ko00940//Phenylpropanoid biosynthesis;ko01110//Biosynthesis of secondary metabolites	None	CAN73481.1//hypothetical protein VITISV_026695
transcript50948	tr|A0A7J0EIB4|A0A7J0EIB4_9ERIC//Cytochrome P450, family 81, subfamily D, polypeptide 5 {ECO:0000313|EMBL:GFY86032.1} OS=Actinidia rufa ORFNames=Acr_04g0007700 {ECO:0000313|EMBL:GFY86032.1} PE=3	PF00067.23//p450//Cytochrome P450	None	None	None	None	XP_039137286.1//cytochrome P450 81Q32-like
transcript51140	tr|A0A6P4BGP3|A0A6P4BGP3_ZIZJJ//sterol 14-demethylase-like {ECO:0000313|RefSeq:XP_015898234.1} OS=Ziziphus jujuba (Chinese jujube) (Ziziphus sativa) Name=LOC107431761 {ECO:0000313|RefSeq:XP_015898234.1} PE=3	PF00067.23//p450//Cytochrome P450	GO:0004497//monooxygenase activity;GO:0020037//heme binding;GO:0016021//integral component of membrane;GO:0016705//oxidoreductase activity, acting on paired donors, with incorporation or reduction of molecular oxygen;GO:0008168//methyltransferase activity;GO:0005506//iron ion binding;GO:0032259//methylation	K05917	ko01100//Metabolic pathways;ko00100//Steroid biosynthesis;ko01110//Biosynthesis of secondary metabolites	None	XP_015898234.1//sterol 14-demethylase-like
transcript51158	tr|A0A5B6Z7V8|A0A5B6Z7V8_DAVIN//Uncharacterized protein {ECO:0000313|EMBL:MPA40282.1} OS=Davidia involucrata (Dove tree) {ECO:0000313|EMBL:MPA40286.1} PE=3	PF00067.23//p450//Cytochrome P450	GO:0005506//iron ion binding;GO:0016705//oxidoreductase activity, acting on paired donors, with incorporation or reduction of molecular oxygen;GO:0004497//monooxygenase activity;GO:0020037//heme binding	K20623	ko00905//Brassinosteroid biosynthesis;ko01100//Metabolic pathways;ko01110//Biosynthesis of secondary metabolites	None	KAF9606742.1//hypothetical protein IFM89_028118
transcript51322	tr|A0A2G5C810|A0A2G5C810_AQUCA//Uncharacterized protein {ECO:0000313|EMBL:PIA26917.1} OS=Aquilegia coerulea (Rocky mountain columbine) ORFNames=AQUCO_08500008v1 {ECO:0000313|EMBL:PIA26917.1} PE=3	PF00067.23//p450//Cytochrome P450	GO:0004497//monooxygenase activity;GO:0016021//integral component of membrane;GO:0016705//oxidoreductase activity, acting on paired donors, with incorporation or reduction of molecular oxygen;GO:0005506//iron ion binding;GO:0020037//heme binding	None	None	None	PIA26917.1//hypothetical protein AQUCO_08500008v1
transcript51440	tr|A0A2G5DWR8|A0A2G5DWR8_AQUCA//Uncharacterized protein {ECO:0000313|EMBL:PIA47896.1} OS=Aquilegia coerulea (Rocky mountain columbine) ORFNames=AQUCO_01400474v1 {ECO:0000313|EMBL:PIA47896.1} PE=3	PF00067.23//p450//Cytochrome P450	GO:0005506//iron ion binding;GO:0016705//oxidoreductase activity, acting on paired donors, with incorporation or reduction of molecular oxygen;GO:0004497//monooxygenase activity;GO:0020037//heme binding	None	None	None	PIA47896.1//hypothetical protein AQUCO_01400474v1
transcript52110	tr|A0A5B7ANP0|A0A5B7ANP0_DAVIN//Putative ferulate 5-hydroxylase {ECO:0000313|EMBL:MPA56703.1} EC=1.14.-.- {ECO:0000313|EMBL:MPA56703.1} Fragment OS=Davidia involucrata (Dove tree) ORFNames=Din_026144 {ECO:0000313|EMBL:MPA56703.1} PE=3	PF00067.23//p450//Cytochrome P450	GO:0005506//iron ion binding;GO:0016705//oxidoreductase activity, acting on paired donors, with incorporation or reduction of molecular oxygen;GO:0004497//monooxygenase activity;GO:0020037//heme binding	K09755	ko01100//Metabolic pathways;ko00940//Phenylpropanoid biosynthesis;ko01110//Biosynthesis of secondary metabolites	None	CAN73481.1//hypothetical protein VITISV_026695
transcript8444	tr|A0A2C9U0Y2|A0A2C9U0Y2_MANES//NADPH--cytochrome P450 reductase {ECO:0000256|HAMAP-Rule:MF_03212, ECO:0000256|PIRNR:PIRNR000208} Short=CPR {ECO:0000256|HAMAP-Rule:MF_03212} Short=P450R {ECO:0000256|HAMAP-Rule:MF_03212} EC=1.6.2.4 {ECO:0000256|HAMAP-Rule:MF_03212, ECO:0000256|PIRNR:PIRNR000208} OS=Manihot esculenta (Cassava) (Jatropha manihot) ORFNames=MANES_18G058200 {ECO:0000313|EMBL:OAY23181.1…	PF00175.22//NAD_binding_1//Oxidoreductase NAD-binding domain;PF00258.26//Flavodoxin_1//Flavodoxin;PF00667.21//FAD_binding_1//FAD binding domain	GO:0050661//NADP binding;GO:0050660//flavin adenine dinucleotide binding;GO:0016709//oxidoreductase activity, acting on paired donors, with incorporation or reduction of molecular oxygen, NAD(P)H as one donor, and incorporation of one atom of oxygen;GO:0005829//cytosol;GO:0005789//endoplasmic reticulum membrane;GO:0003958//NADPH-hemoprotein reductase activity;GO:0010181//FMN binding;GO:0016021//i…	K00327	None	None	XP_021601058.1//NADPH--cytochrome P450 reductase-like
transcript8733	tr|A0A2P2MTG8|A0A2P2MTG8_RHIMU//Uncharacterized protein {ECO:0000313|EMBL:MBX33519.1} OS=Rhizophora mucronata (Asiatic mangrove) PE=3	PF00067.23//p450//Cytochrome P450	GO:0016705//oxidoreductase activity, acting on paired donors, with incorporation or reduction of molecular oxygen	K00487	ko00945//Stilbenoid, diarylheptanoid and gingerol biosynthesis;ko01100//Metabolic pathways;ko00130//Ubiquinone and other terpenoid-quinone biosynthesis;ko00940//Phenylpropanoid biosynthesis;ko00941//Flavonoid biosynthesis;ko01110//Biosynthesis of secondary metabolites	None	PSS09561.1//Trans-cinnamate 4-monooxygenase
transcript9175	tr|A0A200Q069|A0A200Q069_9MAGN//Cytochrome P450 {ECO:0000313|EMBL:OVA03795.1} OS=Macleaya cordata ORFNames=BVC80_1271g18 {ECO:0000313|EMBL:OVA03795.1} PE=3	PF00067.23//p450//Cytochrome P450	GO:0005506//iron ion binding;GO:0016705//oxidoreductase activity, acting on paired donors, with incorporation or reduction of molecular oxygen;GO:0020037//heme binding	K20623	ko00905//Brassinosteroid biosynthesis;ko01100//Metabolic pathways;ko01110//Biosynthesis of secondary metabolites	None	KAF9606742.1//hypothetical protein IFM89_028118
transcript9446	tr|A0A6S7MZF2|A0A6S7MZF2_LACSI//Uncharacterized protein {ECO:0000313|EMBL:CAB4093676.1} OS=Lactuca saligna (Willowleaf lettuce) ORFNames=LSAL_LOCUS21445 {ECO:0000313|EMBL:CAB4093676.1} PE=3	PF00067.23//p450//Cytochrome P450	GO:0004497//monooxygenase activity;GO:0016021//integral component of membrane;GO:0016705//oxidoreductase activity, acting on paired donors, with incorporation or reduction of molecular oxygen;GO:0005506//iron ion binding;GO:0020037//heme binding	K23136	None	None	CAB4093676.1//unnamed protein product
transcript9760	tr|A0A2G5CXT9|A0A2G5CXT9_AQUCA//Uncharacterized protein {ECO:0000313|EMBL:PIA36078.1} OS=Aquilegia coerulea (Rocky mountain columbine) ORFNames=AQUCO_03400170v1 {ECO:0000313|EMBL:PIA36078.1} PE=3	PF00067.23//p450//Cytochrome P450	GO:0004497//monooxygenase activity;GO:0016021//integral component of membrane;GO:0016705//oxidoreductase activity, acting on paired donors, with incorporation or reduction of molecular oxygen;GO:0005506//iron ion binding;GO:0020037//heme binding	K20623	ko00905//Brassinosteroid biosynthesis;ko01100//Metabolic pathways;ko01110//Biosynthesis of secondary metabolites	None	PIA36078.1//hypothetical protein AQUCO_03400170v1
transcript9973	tr|A0A1U7ZZ80|A0A1U7ZZ80_NELNU//NADPH--cytochrome P450 reductase {ECO:0000256|HAMAP-Rule:MF_03212, ECO:0000256|PIRNR:PIRNR000208} Short=CPR {ECO:0000256|HAMAP-Rule:MF_03212} Short=P450R {ECO:0000256|HAMAP-Rule:MF_03212} EC=1.6.2.4 {ECO:0000256|HAMAP-Rule:MF_03212, ECO:0000256|PIRNR:PIRNR000208} OS=Nelumbo nucifera (Sacred lotus) Name=LOC104595501 {ECO:0000313|RefSeq:XP_010254555.1} PE=3	PF00175.22//NAD_binding_1//Oxidoreductase NAD-binding domain;PF00258.26//Flavodoxin_1//Flavodoxin;PF00667.21//FAD_binding_1//FAD binding domain	GO:0050661//NADP binding;GO:0050660//flavin adenine dinucleotide binding;GO:0016709//oxidoreductase activity, acting on paired donors, with incorporation or reduction of molecular oxygen, NAD(P)H as one donor, and incorporation of one atom of oxygen;GO:0005829//cytosol;GO:0005789//endoplasmic reticulum membrane;GO:0003958//NADPH-hemoprotein reductase activity;GO:0010181//FMN binding;GO:0016021//i…	K00327	None	NADP/FAD dependent oxidoreductase	XP_010254555.1//PREDICTED: NADPH--cytochrome P450 reductase-like
transcript27303	tr|A0A443N0R3|A0A443N0R3_9MAGN//Cytochrome P450 71A1-like protein {ECO:0000313|EMBL:RWR72089.1} OS=Cinnamomum micranthum f. kanehirae ORFNames=CKAN_00028600 {ECO:0000313|EMBL:RWR72089.1} PE=3	PF00067.23//p450//Cytochrome P450	GO:0005506//iron ion binding;GO:0016705//oxidoreductase activity, acting on paired donors, with incorporation or reduction of molecular oxygen;GO:0004497//monooxygenase activity;GO:0020037//heme binding	K20617	None	None	RWR72089.1//cytochrome P450 71A1-like protein
transcript27306	tr|A0A438GBR2|A0A438GBR2_VITVI//Cytochrome P450 71A1 {ECO:0000313|EMBL:RVW69662.1} OS=Vitis vinifera (Grape) ORFNames=CK203_059457 {ECO:0000313|EMBL:RVW69662.1} PE=3	PF00067.23//p450//Cytochrome P450	GO:0004497//monooxygenase activity;GO:0016021//integral component of membrane;GO:0016705//oxidoreductase activity, acting on paired donors, with incorporation or reduction of molecular oxygen;GO:0005506//iron ion binding;GO:0020037//heme binding	K20617	None	None	RVW69662.1//Cytochrome P450 71A1
transcript27334	tr|A0A200R0H9|A0A200R0H9_9MAGN//Cytochrome P450 {ECO:0000313|EMBL:OVA16215.1} OS=Macleaya cordata ORFNames=BVC80_605g18 {ECO:0000313|EMBL:OVA16215.1} PE=3	PF00067.23//p450//Cytochrome P450	GO:0005506//iron ion binding;GO:0016705//oxidoreductase activity, acting on paired donors, with incorporation or reduction of molecular oxygen;GO:0004497//monooxygenase activity;GO:0020037//heme binding	None	None	None	OVA16215.1//Cytochrome P450
transcript27349	tr|A9ZT56|A9ZT56_COPJA//Cytochrome P450 {ECO:0000313|EMBL:BAF98466.1} OS=Coptis japonica var. dissecta Name=CYP72A84 {ECO:0000313|EMBL:BAF98466.1} PE=2	PF00067.23//p450//Cytochrome P450	GO:0004497//monooxygenase activity;GO:0016021//integral component of membrane;GO:0016705//oxidoreductase activity, acting on paired donors, with incorporation or reduction of molecular oxygen;GO:0005506//iron ion binding;GO:0020037//heme binding	None	None	None	BAF98466.1//cytochrome P450
transcript27524	tr|A0A2N9HU08|A0A2N9HU08_FAGSY//Uncharacterized protein {ECO:0000313|EMBL:SPD15495.1} OS=Fagus sylvatica (Beechnut) ORFNames=FSB_LOCUS43377 {ECO:0000313|EMBL:SPD15495.1} PE=3	PF00067.23//p450//Cytochrome P450	GO:0005506//iron ion binding;GO:0016705//oxidoreductase activity, acting on paired donors, with incorporation or reduction of molecular oxygen;GO:0004497//monooxygenase activity;GO:0020037//heme binding	K09590	ko00905//Brassinosteroid biosynthesis;ko01100//Metabolic pathways;ko01110//Biosynthesis of secondary metabolites	None	KAE8021830.1//hypothetical protein FH972_007685
transcript27572	tr|A0A2G5E234|A0A2G5E234_AQUCA//Uncharacterized protein {ECO:0000313|EMBL:PIA49824.1} OS=Aquilegia coerulea (Rocky mountain columbine) ORFNames=AQUCO_01300516v1 {ECO:0000313|EMBL:PIA49824.1} PE=4	PF00067.23//p450//Cytochrome P450	GO:0004497//monooxygenase activity;GO:0016021//integral component of membrane;GO:0016705//oxidoreductase activity, acting on paired donors, with incorporation or reduction of molecular oxygen;GO:0005506//iron ion binding;GO:0020037//heme binding	None	None	None	PIA49824.1//hypothetical protein AQUCO_01300516v1
transcript27580	tr|A0A443NBS3|A0A443NBS3_9MAGN//Cytochrome P450 71A1 {ECO:0000313|EMBL:RWR75961.1} OS=Cinnamomum micranthum f. kanehirae ORFNames=CKAN_00436800 {ECO:0000313|EMBL:RWR75961.1} PE=3	PF00067.23//p450//Cytochrome P450	GO:0005506//iron ion binding;GO:0016705//oxidoreductase activity, acting on paired donors, with incorporation or reduction of molecular oxygen;GO:0004497//monooxygenase activity;GO:0020037//heme binding	None	None	None	KAF9594445.1//hypothetical protein IFM89_031047
transcript27627	tr|A0A200R5D7|A0A200R5D7_9MAGN//Cytochrome P450 {ECO:0000313|EMBL:OVA17922.1} OS=Macleaya cordata ORFNames=BVC80_1835g320 {ECO:0000313|EMBL:OVA17922.1} PE=3	PF00067.23//p450//Cytochrome P450	GO:0005506//iron ion binding;GO:0016705//oxidoreductase activity, acting on paired donors, with incorporation or reduction of molecular oxygen;GO:0004497//monooxygenase activity;GO:0020037//heme binding	K09837	ko01100//Metabolic pathways;ko00906//Carotenoid biosynthesis;ko01110//Biosynthesis of secondary metabolites	None	OVA17922.1//Cytochrome P450
transcript27668	tr|A0A7J7P7U3|A0A7J7P7U3_9MAGN//Uncharacterized protein {ECO:0000313|EMBL:KAF6175214.1} OS=Kingdonia uniflora {ECO:0000313|EMBL:KAF6175215.1} PE=3	PF00067.23//p450//Cytochrome P450	None	None	None	None	KAF6175214.1//hypothetical protein GIB67_015899
transcript27676	tr|A0A2C9VJG9|A0A2C9VJG9_MANES//Uncharacterized protein {ECO:0000313|EMBL:OAY45663.1} OS=Manihot esculenta (Cassava) (Jatropha manihot) ORFNames=MANES_07G081100 {ECO:0000313|EMBL:OAY45663.1} PE=3	PF00067.23//p450//Cytochrome P450	GO:0004497//monooxygenase activity;GO:0016125//sterol metabolic process;GO:0020037//heme binding;GO:0016709//oxidoreductase activity, acting on paired donors, with incorporation or reduction of molecular oxygen, NAD(P)H as one donor, and incorporation of one atom of oxygen;GO:0016021//integral component of membrane;GO:0010295//(+)-abscisic acid 8'-hydroxylase activity;GO:0009687//abscisic acid me…	K09843	ko00906//Carotenoid biosynthesis	None	XP_021618958.1//abscisic acid 8'-hydroxylase 1-like
transcript27681	tr|A0A200Q213|A0A200Q213_9MAGN//Cytochrome P450 {ECO:0000313|EMBL:OVA04504.1} OS=Macleaya cordata ORFNames=BVC80_1715g17 {ECO:0000313|EMBL:OVA04504.1} PE=3	PF00067.23//p450//Cytochrome P450;PF00183.19//HSP90//Hsp90 protein	GO:0004497//monooxygenase activity;GO:0016021//integral component of membrane;GO:0016705//oxidoreductase activity, acting on paired donors, with incorporation or reduction of molecular oxygen;GO:0005506//iron ion binding;GO:0020037//heme binding	K09587	ko00905//Brassinosteroid biosynthesis;ko01100//Metabolic pathways;ko01110//Biosynthesis of secondary metabolites	None	OVA04504.1//Cytochrome P450
transcript27714	tr|A0A2G5D864|A0A2G5D864_AQUCA//Uncharacterized protein {ECO:0000313|EMBL:PIA39701.1} OS=Aquilegia coerulea (Rocky mountain columbine) ORFNames=AQUCO_02600269v1 {ECO:0000313|EMBL:PIA39701.1} PE=3	PF00067.23//p450//Cytochrome P450	GO:0004497//monooxygenase activity;GO:0016021//integral component of membrane;GO:0016705//oxidoreductase activity, acting on paired donors, with incorporation or reduction of molecular oxygen;GO:0005506//iron ion binding;GO:0020037//heme binding	K20562	None	None	PIA39701.1//hypothetical protein AQUCO_02600269v1
transcript27732	tr|A0A7J6WXQ7|A0A7J6WXQ7_THATH//Cytochrome p450 {ECO:0000313|EMBL:KAF5202231.1} OS=Thalictrum thalictroides (Rue-anemone) (Anemone thalictroides) ORFNames=FRX31_008178 {ECO:0000313|EMBL:KAF5202231.1} PE=3	PF00067.23//p450//Cytochrome P450	None	K09588	ko00905//Brassinosteroid biosynthesis;ko01100//Metabolic pathways;ko01110//Biosynthesis of secondary metabolites	None	KAF5202231.1//Cytochrome p450
transcript27748	tr|A0A2K1XQ31|A0A2K1XQ31_POPTR//Uncharacterized protein {ECO:0000313|EMBL:PNT02877.1} OS=Populus trichocarpa (Western balsam poplar) (Populus balsamifera subsp. trichocarpa) ORFNames=POPTR_014G037500 {ECO:0000313|EMBL:PNT02877.1} PE=3	PF00067.23//p450//Cytochrome P450	GO:0004497//monooxygenase activity;GO:0020037//heme binding;GO:0016021//integral component of membrane;GO:0016705//oxidoreductase activity, acting on paired donors, with incorporation or reduction of molecular oxygen;GO:0098542//defense response to other organism;GO:0005506//iron ion binding	K23136	None	None	XP_024440693.1//cytochrome P450 82C4
transcript27773	tr|A0A200R6R8|A0A200R6R8_9MAGN//Cytochrome P450 {ECO:0000313|EMBL:OVA18405.1} OS=Macleaya cordata ORFNames=BVC80_1833g62 {ECO:0000313|EMBL:OVA18405.1} PE=3	PF00067.23//p450//Cytochrome P450	GO:0005506//iron ion binding;GO:0016705//oxidoreductase activity, acting on paired donors, with incorporation or reduction of molecular oxygen;GO:0004497//monooxygenase activity;GO:0020037//heme binding	K07408	ko00380//Tryptophan metabolism;ko01100//Metabolic pathways	None	OVA18405.1//Cytochrome P450
transcript27778	tr|A0A2G5CX74|A0A2G5CX74_AQUCA//Uncharacterized protein {ECO:0000313|EMBL:PIA35872.1} OS=Aquilegia coerulea (Rocky mountain columbine) ORFNames=AQUCO_03400038v1 {ECO:0000313|EMBL:PIA35872.1} PE=3	PF00067.23//p450//Cytochrome P450	GO:0004497//monooxygenase activity;GO:0016021//integral component of membrane;GO:0016705//oxidoreductase activity, acting on paired donors, with incorporation or reduction of molecular oxygen;GO:0005506//iron ion binding;GO:0020037//heme binding	None	None	None	PIA35872.1//hypothetical protein AQUCO_03400038v1
transcript27812	tr|A0A200QCI9|A0A200QCI9_9MAGN//Cytochrome P450 {ECO:0000313|EMBL:OVA08179.1} OS=Macleaya cordata ORFNames=BVC80_1721g41 {ECO:0000313|EMBL:OVA08179.1} PE=3	PF00067.23//p450//Cytochrome P450	GO:0004497//monooxygenase activity;GO:0016021//integral component of membrane;GO:0016705//oxidoreductase activity, acting on paired donors, with incorporation or reduction of molecular oxygen;GO:0005506//iron ion binding;GO:0020037//heme binding	K20771	None	None	OVA08179.1//Cytochrome P450
transcript27843	tr|A0A7J6UWV7|A0A7J6UWV7_THATH//Cytochrome p450 {ECO:0000313|EMBL:KAF5177049.1} OS=Thalictrum thalictroides (Rue-anemone) (Anemone thalictroides) ORFNames=FRX31_033365 {ECO:0000313|EMBL:KAF5177049.1} PE=3	PF00067.23//p450//Cytochrome P450	None	K00512	ko01100//Metabolic pathways	None	KAF5177049.1//Cytochrome p450
transcript27862	tr|A0A1U8APC3|A0A1U8APC3_NELNU//cytochrome P450 CYP82D47-like {ECO:0000313|RefSeq:XP_010264712.1} OS=Nelumbo nucifera (Sacred lotus) Name=LOC104602643 {ECO:0000313|RefSeq:XP_010264712.1} PE=3	PF00067.23//p450//Cytochrome P450	GO:0004497//monooxygenase activity;GO:0016021//integral component of membrane;GO:0016705//oxidoreductase activity, acting on paired donors, with incorporation or reduction of molecular oxygen;GO:0005506//iron ion binding;GO:0020037//heme binding	K23136	None	Cytochrome P450 CYP2 subfamily	XP_010264712.1//PREDICTED: cytochrome P450 CYP82D47-like
transcript27864	tr|A0A2Z6BXX8|A0A2Z6BXX8_ESCCA//Putative cytochrome P450 {ECO:0000313|EMBL:BBD34766.1} OS=Eschscholzia californica subsp. californica Name=CYP719C1 {ECO:0000313|EMBL:BBD34766.1} PE=2	PF00067.23//p450//Cytochrome P450	GO:0004497//monooxygenase activity;GO:0016021//integral component of membrane;GO:0016705//oxidoreductase activity, acting on paired donors, with incorporation or reduction of molecular oxygen;GO:0005506//iron ion binding;GO:0020037//heme binding	K09754	ko00945//Stilbenoid, diarylheptanoid and gingerol biosynthesis;ko01100//Metabolic pathways;ko00940//Phenylpropanoid biosynthesis;ko00941//Flavonoid biosynthesis;ko01110//Biosynthesis of secondary metabolites	None	ANY58151.1//putative CYP719
transcript27866	tr|A0A200R828|A0A200R828_9MAGN//Cytochrome P450 {ECO:0000313|EMBL:OVA18879.1} OS=Macleaya cordata ORFNames=BVC80_3403g1 {ECO:0000313|EMBL:OVA18879.1} PE=3	PF00067.23//p450//Cytochrome P450	GO:0005506//iron ion binding;GO:0016705//oxidoreductase activity, acting on paired donors, with incorporation or reduction of molecular oxygen;GO:0004497//monooxygenase activity;GO:0020037//heme binding	None	None	None	OVA18879.1//Cytochrome P450
transcript27885	tr|A0A2G5D864|A0A2G5D864_AQUCA//Uncharacterized protein {ECO:0000313|EMBL:PIA39701.1} OS=Aquilegia coerulea (Rocky mountain columbine) ORFNames=AQUCO_02600269v1 {ECO:0000313|EMBL:PIA39701.1} PE=3	PF00067.23//p450//Cytochrome P450	GO:0004497//monooxygenase activity;GO:0016021//integral component of membrane;GO:0016705//oxidoreductase activity, acting on paired donors, with incorporation or reduction of molecular oxygen;GO:0005506//iron ion binding;GO:0020037//heme binding	K20562	None	None	PIA39701.1//hypothetical protein AQUCO_02600269v1
transcript27889	tr|A0A2G5C6Y6|A0A2G5C6Y6_AQUCA//Uncharacterized protein {ECO:0000313|EMBL:PIA27035.1} Fragment OS=Aquilegia coerulea (Rocky mountain columbine) ORFNames=AQUCO_08300013v1 {ECO:0000313|EMBL:PIA27035.1} PE=3	PF00067.23//p450//Cytochrome P450	GO:0004497//monooxygenase activity;GO:0016021//integral component of membrane;GO:0016705//oxidoreductase activity, acting on paired donors, with incorporation or reduction of molecular oxygen;GO:0005506//iron ion binding;GO:0020037//heme binding	None	None	None	PIA27035.1//hypothetical protein AQUCO_08300013v1, partial
transcript27965	tr|A0A7J7P7U3|A0A7J7P7U3_9MAGN//Uncharacterized protein {ECO:0000313|EMBL:KAF6175214.1} OS=Kingdonia uniflora {ECO:0000313|EMBL:KAF6175215.1} PE=3	PF00067.23//p450//Cytochrome P450	None	None	None	None	KAF6175214.1//hypothetical protein GIB67_015899
transcript28014	tr|A0A2C9VJG9|A0A2C9VJG9_MANES//Uncharacterized protein {ECO:0000313|EMBL:OAY45663.1} OS=Manihot esculenta (Cassava) (Jatropha manihot) ORFNames=MANES_07G081100 {ECO:0000313|EMBL:OAY45663.1} PE=3	PF00067.23//p450//Cytochrome P450	GO:0004497//monooxygenase activity;GO:0016125//sterol metabolic process;GO:0020037//heme binding;GO:0016709//oxidoreductase activity, acting on paired donors, with incorporation or reduction of molecular oxygen, NAD(P)H as one donor, and incorporation of one atom of oxygen;GO:0016021//integral component of membrane;GO:0010295//(+)-abscisic acid 8'-hydroxylase activity;GO:0009687//abscisic acid me…	K09843	ko00906//Carotenoid biosynthesis	None	XP_021618958.1//abscisic acid 8'-hydroxylase 1-like
transcript28021	tr|A0A1U8B348|A0A1U8B348_NELNU//cytochrome P450 CYP72A219-like {ECO:0000313|RefSeq:XP_010275170.1} OS=Nelumbo nucifera (Sacred lotus) Name=LOC104610308 {ECO:0000313|RefSeq:XP_010275170.1} PE=3	PF00067.23//p450//Cytochrome P450	GO:0004497//monooxygenase activity;GO:0016021//integral component of membrane;GO:0016705//oxidoreductase activity, acting on paired donors, with incorporation or reduction of molecular oxygen;GO:0005506//iron ion binding;GO:0020037//heme binding	None	None	Cytochrome P450 CYP4/CYP19/CYP26 subfamilies;Cytochrome P450 CYP4/CYP19/CYP26 subfamilies	XP_010275170.1//PREDICTED: cytochrome P450 CYP72A219-like
transcript28042	tr|A0A200R5D7|A0A200R5D7_9MAGN//Cytochrome P450 {ECO:0000313|EMBL:OVA17922.1} OS=Macleaya cordata ORFNames=BVC80_1835g320 {ECO:0000313|EMBL:OVA17922.1} PE=3	PF00067.23//p450//Cytochrome P450	GO:0005506//iron ion binding;GO:0016705//oxidoreductase activity, acting on paired donors, with incorporation or reduction of molecular oxygen;GO:0004497//monooxygenase activity;GO:0020037//heme binding	K09837	ko01100//Metabolic pathways;ko00906//Carotenoid biosynthesis;ko01110//Biosynthesis of secondary metabolites	None	OVA17922.1//Cytochrome P450
transcript28053	tr|A0A2G5DIT7|A0A2G5DIT7_AQUCA//Uncharacterized protein {ECO:0000313|EMBL:PIA43414.1} OS=Aquilegia coerulea (Rocky mountain columbine) ORFNames=AQUCO_01900063v1 {ECO:0000313|EMBL:PIA43414.1} PE=3	PF00067.23//p450//Cytochrome P450	GO:0004497//monooxygenase activity;GO:0016021//integral component of membrane;GO:0016705//oxidoreductase activity, acting on paired donors, with incorporation or reduction of molecular oxygen;GO:0005506//iron ion binding;GO:0020037//heme binding	K22983	None	None	KAF9594077.1//hypothetical protein IFM89_027286
transcript28063	tr|D7T254|D7T254_VITVI//Uncharacterized protein {ECO:0000313|EMBL:CBI24544.3} OS=Vitis vinifera (Grape) OrderedLocusNames=VIT_16s0022g01390 {ECO:0000313|EMBL:CBI24544.3} PE=3	PF00067.23//p450//Cytochrome P450	GO:0004497//monooxygenase activity;GO:0016021//integral component of membrane;GO:0016705//oxidoreductase activity, acting on paired donors, with incorporation or reduction of molecular oxygen;GO:0005506//iron ion binding;GO:0020037//heme binding	None	None	Cytochrome P450 CYP2 subfamily	XP_002264835.1//PREDICTED: geraniol 8-hydroxylase
transcript28114	tr|A0A7J7L3R8|A0A7J7L3R8_9MAGN//Uncharacterized protein {ECO:0000313|EMBL:KAF6137208.1} OS=Kingdonia uniflora ORFNames=GIB67_030972 {ECO:0000313|EMBL:KAF6137208.1} PE=3	PF00067.23//p450//Cytochrome P450	None	None	None	None	KAF9594438.1//hypothetical protein IFM89_031040
transcript28133	tr|A0A438GBR2|A0A438GBR2_VITVI//Cytochrome P450 71A1 {ECO:0000313|EMBL:RVW69662.1} OS=Vitis vinifera (Grape) ORFNames=CK203_059457 {ECO:0000313|EMBL:RVW69662.1} PE=3	PF00067.23//p450//Cytochrome P450	GO:0004497//monooxygenase activity;GO:0016021//integral component of membrane;GO:0016705//oxidoreductase activity, acting on paired donors, with incorporation or reduction of molecular oxygen;GO:0005506//iron ion binding;GO:0020037//heme binding	K20617	None	None	RVW69662.1//Cytochrome P450 71A1
transcript28135	tr|A0A2G5C6Y6|A0A2G5C6Y6_AQUCA//Uncharacterized protein {ECO:0000313|EMBL:PIA27035.1} Fragment OS=Aquilegia coerulea (Rocky mountain columbine) ORFNames=AQUCO_08300013v1 {ECO:0000313|EMBL:PIA27035.1} PE=3	PF00067.23//p450//Cytochrome P450	GO:0004497//monooxygenase activity;GO:0016021//integral component of membrane;GO:0016705//oxidoreductase activity, acting on paired donors, with incorporation or reduction of molecular oxygen;GO:0005506//iron ion binding;GO:0020037//heme binding	None	None	None	PIA27035.1//hypothetical protein AQUCO_08300013v1, partial
transcript28159	tr|A0A1U8APC3|A0A1U8APC3_NELNU//cytochrome P450 CYP82D47-like {ECO:0000313|RefSeq:XP_010264712.1} OS=Nelumbo nucifera (Sacred lotus) Name=LOC104602643 {ECO:0000313|RefSeq:XP_010264712.1} PE=3	PF00067.23//p450//Cytochrome P450	GO:0004497//monooxygenase activity;GO:0016021//integral component of membrane;GO:0016705//oxidoreductase activity, acting on paired donors, with incorporation or reduction of molecular oxygen;GO:0005506//iron ion binding;GO:0020037//heme binding	K23136	None	Cytochrome P450 CYP2 subfamily	XP_010264712.1//PREDICTED: cytochrome P450 CYP82D47-like
transcript28174	tr|A0A2G5CP10|A0A2G5CP10_AQUCA//Uncharacterized protein {ECO:0000313|EMBL:PIA33008.1} OS=Aquilegia coerulea (Rocky mountain columbine) ORFNames=AQUCO_04200033v1 {ECO:0000313|EMBL:PIA33008.1} PE=3	PF00067.23//p450//Cytochrome P450	GO:0005506//iron ion binding;GO:0016705//oxidoreductase activity, acting on paired donors, with incorporation or reduction of molecular oxygen;GO:0004497//monooxygenase activity;GO:0020037//heme binding	None	None	None	KAF9622005.1//hypothetical protein IFM89_029225
transcript28268	tr|A0A5B6YST2|A0A5B6YST2_DAVIN//Uncharacterized protein {ECO:0000313|EMBL:MPA34940.1} Fragment OS=Davidia involucrata (Dove tree) ORFNames=Din_004381 {ECO:0000313|EMBL:MPA34940.1} PE=3	PF00067.23//p450//Cytochrome P450	GO:0004497//monooxygenase activity;GO:0016021//integral component of membrane;GO:0016705//oxidoreductase activity, acting on paired donors, with incorporation or reduction of molecular oxygen;GO:0005506//iron ion binding;GO:0020037//heme binding	None	None	None	KAF9600232.1//hypothetical protein IFM89_005056
transcript28330	tr|A0A2G5ELQ6|A0A2G5ELQ6_AQUCA//Uncharacterized protein {ECO:0000313|EMBL:PIA56660.1} OS=Aquilegia coerulea (Rocky mountain columbine) ORFNames=AQUCO_00700787v1 {ECO:0000313|EMBL:PIA56660.1} PE=3	PF00067.23//p450//Cytochrome P450	GO:0005506//iron ion binding;GO:0016705//oxidoreductase activity, acting on paired donors, with incorporation or reduction of molecular oxygen;GO:0004497//monooxygenase activity;GO:0020037//heme binding	None	None	None	KAF9600232.1//hypothetical protein IFM89_005056
transcript28372	tr|A0A1U7ZFY0|A0A1U7ZFY0_NELNU//geraniol 8-hydroxylase-like {ECO:0000313|RefSeq:XP_010252632.1} OS=Nelumbo nucifera (Sacred lotus) Name=LOC104594156 {ECO:0000313|RefSeq:XP_010252632.1} PE=3	PF00067.23//p450//Cytochrome P450	GO:0004497//monooxygenase activity;GO:0016021//integral component of membrane;GO:0016705//oxidoreductase activity, acting on paired donors, with incorporation or reduction of molecular oxygen;GO:0005506//iron ion binding;GO:0020037//heme binding	None	None	Cytochrome P450 CYP2 subfamily	KAF9624069.1//hypothetical protein IFM89_007767
transcript28377	tr|A0A200QGW9|A0A200QGW9_9MAGN//Cytochrome P450 {ECO:0000313|EMBL:OVA09758.1} OS=Macleaya cordata ORFNames=BVC80_9101g303 {ECO:0000313|EMBL:OVA09758.1} PE=4	PF00067.23//p450//Cytochrome P450	GO:0005506//iron ion binding;GO:0016705//oxidoreductase activity, acting on paired donors, with incorporation or reduction of molecular oxygen;GO:0004497//monooxygenase activity;GO:0020037//heme binding	K10528	ko00592//alpha-Linolenic acid metabolism;ko01110//Biosynthesis of secondary metabolites	None	OVA09758.1//Cytochrome P450
transcript28386	tr|A9ZT56|A9ZT56_COPJA//Cytochrome P450 {ECO:0000313|EMBL:BAF98466.1} OS=Coptis japonica var. dissecta Name=CYP72A84 {ECO:0000313|EMBL:BAF98466.1} PE=2	PF00067.23//p450//Cytochrome P450	GO:0004497//monooxygenase activity;GO:0016021//integral component of membrane;GO:0016705//oxidoreductase activity, acting on paired donors, with incorporation or reduction of molecular oxygen;GO:0005506//iron ion binding;GO:0020037//heme binding	K07426	None	None	BAF98466.1//cytochrome P450
transcript28504	tr|A0A200RAI1|A0A200RAI1_9MAGN//Cytochrome P450 {ECO:0000313|EMBL:OVA19718.1} OS=Macleaya cordata ORFNames=BVC80_9059g37 {ECO:0000313|EMBL:OVA19718.1} PE=3	PF00067.23//p450//Cytochrome P450	GO:0005506//iron ion binding;GO:0016705//oxidoreductase activity, acting on paired donors, with incorporation or reduction of molecular oxygen;GO:0004497//monooxygenase activity;GO:0020037//heme binding	K12639	ko00905//Brassinosteroid biosynthesis;ko01100//Metabolic pathways;ko01110//Biosynthesis of secondary metabolites	None	OVA19718.1//Cytochrome P450
transcript28513	tr|A0A200PPK1|A0A200PPK1_9MAGN//Cytochrome P450 {ECO:0000313|EMBL:OVA00145.1} OS=Macleaya cordata ORFNames=BVC80_1329g17 {ECO:0000313|EMBL:OVA00145.1} PE=3	PF00067.23//p450//Cytochrome P450	GO:0004497//monooxygenase activity;GO:0016021//integral component of membrane;GO:0016705//oxidoreductase activity, acting on paired donors, with incorporation or reduction of molecular oxygen;GO:0005506//iron ion binding;GO:0020037//heme binding	K09832	ko01100//Metabolic pathways;ko00100//Steroid biosynthesis;ko01110//Biosynthesis of secondary metabolites	None	OVA00145.1//Cytochrome P450
transcript28516	tr|A0A7N2MVZ1|A0A7N2MVZ1_QUELO//Uncharacterized protein {ECO:0000313|EnsemblPlants:QL11p008815:mrna} OS=Quercus lobata (Valley oak) PE=3	PF00067.23//p450//Cytochrome P450	None	K00487	ko00945//Stilbenoid, diarylheptanoid and gingerol biosynthesis;ko01100//Metabolic pathways;ko00130//Ubiquinone and other terpenoid-quinone biosynthesis;ko00940//Phenylpropanoid biosynthesis;ko00941//Flavonoid biosynthesis;ko01110//Biosynthesis of secondary metabolites	None	XP_030942268.1//cytochrome P450 CYP73A100-like
transcript28558	tr|A0A200R7M7|A0A200R7M7_9MAGN//Cytochrome P450 {ECO:0000313|EMBL:OVA18686.1} OS=Macleaya cordata ORFNames=BVC80_1831g246 {ECO:0000313|EMBL:OVA18686.1} PE=3	PF00067.23//p450//Cytochrome P450	GO:0004497//monooxygenase activity;GO:0016021//integral component of membrane;GO:0016705//oxidoreductase activity, acting on paired donors, with incorporation or reduction of molecular oxygen;GO:0005506//iron ion binding;GO:0020037//heme binding	None	None	None	OVA18686.1//Cytochrome P450
transcript28639	tr|A0A2G5ELQ6|A0A2G5ELQ6_AQUCA//Uncharacterized protein {ECO:0000313|EMBL:PIA56660.1} OS=Aquilegia coerulea (Rocky mountain columbine) ORFNames=AQUCO_00700787v1 {ECO:0000313|EMBL:PIA56660.1} PE=3	PF00067.23//p450//Cytochrome P450	GO:0005506//iron ion binding;GO:0016705//oxidoreductase activity, acting on paired donors, with incorporation or reduction of molecular oxygen;GO:0004497//monooxygenase activity;GO:0020037//heme binding	None	None	None	PIA56660.1//hypothetical protein AQUCO_00700787v1
transcript28702	tr|A0A7J7LS48|A0A7J7LS48_9MAGN//Uncharacterized protein {ECO:0000313|EMBL:KAF6145368.1} OS=Kingdonia uniflora ORFNames=GIB67_039672 {ECO:0000313|EMBL:KAF6145368.1} PE=3	PF00067.23//p450//Cytochrome P450	None	K00512	ko01100//Metabolic pathways	None	KAF6145368.1//hypothetical protein GIB67_039672
transcript28713	tr|A0A7J6W7E4|A0A7J6W7E4_THATH//Cytochrome p450 {ECO:0000313|EMBL:KAF5192827.1} OS=Thalictrum thalictroides (Rue-anemone) (Anemone thalictroides) ORFNames=FRX31_017586 {ECO:0000313|EMBL:KAF5192827.1} PE=3	PF00067.23//p450//Cytochrome P450	None	K23136	None	None	KAF5192827.1//Cytochrome p450
transcript28751	tr|A0A2P2MAS8|A0A2P2MAS8_RHIMU//Allene oxide synthase {ECO:0000313|EMBL:MBX27342.1} OS=Rhizophora mucronata (Asiatic mangrove) PE=4	PF00067.23//p450//Cytochrome P450	GO:0016705//oxidoreductase activity, acting on paired donors, with incorporation or reduction of molecular oxygen	K01723	ko01100//Metabolic pathways;ko00592//alpha-Linolenic acid metabolism;ko01110//Biosynthesis of secondary metabolites	None	PIA55557.1//hypothetical protein AQUCO_00700096v1
transcript28762	tr|A0A444BU33|A0A444BU33_ENSVE//Uncharacterized protein {ECO:0000313|EMBL:RWV77141.1} OS=Ensete ventricosum (Abyssinian banana) (Musa ensete) ORFNames=GW17_00062077 {ECO:0000313|EMBL:RWV77141.1} PE=3	PF00067.23//p450//Cytochrome P450	GO:0016021//integral component of membrane;GO:0016705//oxidoreductase activity, acting on paired donors, with incorporation or reduction of molecular oxygen;GO:0005506//iron ion binding;GO:0020037//heme binding	K20617	None	None	XP_008807202.2//LOW QUALITY PROTEIN: tryptamine 5-hydroxylase-like
transcript28769	tr|F6GWQ4|F6GWQ4_VITVI//Uncharacterized protein {ECO:0000313|EMBL:CCB44389.1} OS=Vitis vinifera (Grape) OrderedLocusNames=VIT_04s0023g02900 {ECO:0000313|EMBL:CCB44389.1} PE=3	PF00067.23//p450//Cytochrome P450	GO:0004497//monooxygenase activity;GO:0009809//lignin biosynthetic process;GO:0020037//heme binding;GO:0016021//integral component of membrane;GO:0016705//oxidoreductase activity, acting on paired donors, with incorporation or reduction of molecular oxygen;GO:0005506//iron ion binding	K09755	ko01100//Metabolic pathways;ko00940//Phenylpropanoid biosynthesis;ko01110//Biosynthesis of secondary metabolites	Cytochrome P450 CYP2 subfamily	XP_034682986.1//cytochrome P450 84A1-like
transcript28786	tr|A0A2G5C6Y6|A0A2G5C6Y6_AQUCA//Uncharacterized protein {ECO:0000313|EMBL:PIA27035.1} Fragment OS=Aquilegia coerulea (Rocky mountain columbine) ORFNames=AQUCO_08300013v1 {ECO:0000313|EMBL:PIA27035.1} PE=3	PF00067.23//p450//Cytochrome P450	GO:0004497//monooxygenase activity;GO:0016021//integral component of membrane;GO:0016705//oxidoreductase activity, acting on paired donors, with incorporation or reduction of molecular oxygen;GO:0005506//iron ion binding;GO:0020037//heme binding	None	None	None	PIA27035.1//hypothetical protein AQUCO_08300013v1, partial
transcript28951	tr|A0A2G5C5Q1|A0A2G5C5Q1_AQUCA//Uncharacterized protein {ECO:0000313|EMBL:PIA26127.1} OS=Aquilegia coerulea (Rocky mountain columbine) ORFNames=AQUCO_09900008v1 {ECO:0000313|EMBL:PIA26127.1} PE=3	PF00067.23//p450//Cytochrome P450	GO:0016021//integral component of membrane;GO:0016705//oxidoreductase activity, acting on paired donors, with incorporation or reduction of molecular oxygen;GO:0005506//iron ion binding;GO:0020037//heme binding	None	None	None	PIA26127.1//hypothetical protein AQUCO_09900008v1
transcript29060	tr|A0A2I4GCQ1|A0A2I4GCQ1_JUGRE//sterol 14-demethylase-like {ECO:0000313|RefSeq:XP_018841630.1} OS=Juglans regia (English walnut) Name=LOC109006716 {ECO:0000313|RefSeq:XP_018841630.1} PE=3	PF00067.23//p450//Cytochrome P450	GO:0016126//sterol biosynthetic process;GO:0004497//monooxygenase activity;GO:0016125//sterol metabolic process;GO:0005783//endoplasmic reticulum;GO:0020037//heme binding;GO:0016705//oxidoreductase activity, acting on paired donors, with incorporation or reduction of molecular oxygen;GO:0005886//plasma membrane;GO:0008168//methyltransferase activity;GO:0005506//iron ion binding;GO:0032259//methyl…	K05917	ko01100//Metabolic pathways;ko00100//Steroid biosynthesis;ko01110//Biosynthesis of secondary metabolites	None	XP_018841630.1//sterol 14-demethylase-like
transcript29239	tr|A0A200QGW9|A0A200QGW9_9MAGN//Cytochrome P450 {ECO:0000313|EMBL:OVA09758.1} OS=Macleaya cordata ORFNames=BVC80_9101g303 {ECO:0000313|EMBL:OVA09758.1} PE=4	PF00067.23//p450//Cytochrome P450	GO:0005506//iron ion binding;GO:0016705//oxidoreductase activity, acting on paired donors, with incorporation or reduction of molecular oxygen;GO:0004497//monooxygenase activity;GO:0020037//heme binding	K10528	ko00592//alpha-Linolenic acid metabolism;ko01110//Biosynthesis of secondary metabolites	None	OVA09758.1//Cytochrome P450
transcript29240	tr|A0A2G5D864|A0A2G5D864_AQUCA//Uncharacterized protein {ECO:0000313|EMBL:PIA39701.1} OS=Aquilegia coerulea (Rocky mountain columbine) ORFNames=AQUCO_02600269v1 {ECO:0000313|EMBL:PIA39701.1} PE=3	PF00067.23//p450//Cytochrome P450	GO:0004497//monooxygenase activity;GO:0016021//integral component of membrane;GO:0016705//oxidoreductase activity, acting on paired donors, with incorporation or reduction of molecular oxygen;GO:0005506//iron ion binding;GO:0020037//heme binding	K20562	None	None	PIA39701.1//hypothetical protein AQUCO_02600269v1
transcript29271	tr|A0A2R6QJK1|A0A2R6QJK1_ACTCC//Trans-cinnamate 4-monooxygenase {ECO:0000313|EMBL:PSS09561.1} OS=Actinidia chinensis var. chinensis (Chinese soft-hair kiwi) ORFNames=CEY00_Acc16583 {ECO:0000313|EMBL:PSS09561.1} PE=3	PF00067.23//p450//Cytochrome P450	GO:0005506//iron ion binding;GO:0016705//oxidoreductase activity, acting on paired donors, with incorporation or reduction of molecular oxygen;GO:0004497//monooxygenase activity;GO:0020037//heme binding	K00487	ko00945//Stilbenoid, diarylheptanoid and gingerol biosynthesis;ko01100//Metabolic pathways;ko00130//Ubiquinone and other terpenoid-quinone biosynthesis;ko00940//Phenylpropanoid biosynthesis;ko00941//Flavonoid biosynthesis;ko01110//Biosynthesis of secondary metabolites	None	PSS09561.1//Trans-cinnamate 4-monooxygenase
transcript29281	tr|A0A1U7ZQ12|A0A1U7ZQ12_NELNU//(S)-N-methylcoclaurine 3'-hydroxylase isozyme 2 {ECO:0000313|EMBL:AXJ91462.1} probable (S)-N-methylcoclaurine 3'-hydroxylase isozyme 2 {ECO:0000313|RefSeq:XP_010253990.1} OS=Nelumbo nucifera (Sacred lotus) Synonyms=CYP80B2 {ECO:0000313|EMBL:AXJ91462.1} PE=2	PF00067.23//p450//Cytochrome P450	GO:0005506//iron ion binding;GO:0016705//oxidoreductase activity, acting on paired donors, with incorporation or reduction of molecular oxygen;GO:0004497//monooxygenase activity;GO:0020037//heme binding	None	None	Cytochrome P450 CYP2 subfamily	XP_010253990.1//PREDICTED: probable (S)-N-methylcoclaurine 3'-hydroxylase isozyme 2
transcript29297	tr|A0A1U7ZFY0|A0A1U7ZFY0_NELNU//geraniol 8-hydroxylase-like {ECO:0000313|RefSeq:XP_010252632.1} OS=Nelumbo nucifera (Sacred lotus) Name=LOC104594156 {ECO:0000313|RefSeq:XP_010252632.1} PE=3	PF00067.23//p450//Cytochrome P450	GO:0004497//monooxygenase activity;GO:0016021//integral component of membrane;GO:0016705//oxidoreductase activity, acting on paired donors, with incorporation or reduction of molecular oxygen;GO:0005506//iron ion binding;GO:0020037//heme binding	None	None	Cytochrome P450 CYP2 subfamily	KAF9624069.1//hypothetical protein IFM89_007767
transcript29331	tr|A9ZT56|A9ZT56_COPJA//Cytochrome P450 {ECO:0000313|EMBL:BAF98466.1} OS=Coptis japonica var. dissecta Name=CYP72A84 {ECO:0000313|EMBL:BAF98466.1} PE=2	PF00067.23//p450//Cytochrome P450	GO:0004497//monooxygenase activity;GO:0016021//integral component of membrane;GO:0016705//oxidoreductase activity, acting on paired donors, with incorporation or reduction of molecular oxygen;GO:0005506//iron ion binding;GO:0020037//heme binding	None	None	None	BAF98466.1//cytochrome P450
transcript29352	tr|A0A5N6KPI6|A0A5N6KPI6_9ROSI//Uncharacterized protein {ECO:0000313|EMBL:KAB8337073.1} OS=Carpinus fangiana ORFNames=FH972_021377 {ECO:0000313|EMBL:KAB8337073.1} PE=3	PF00067.23//p450//Cytochrome P450	GO:0016021//integral component of membrane;GO:0016705//oxidoreductase activity, acting on paired donors, with incorporation or reduction of molecular oxygen;GO:0005506//iron ion binding;GO:0020037//heme binding	None	None	None	QIX01681.1//hypothetical protein AMS68_007198
transcript29459	tr|A0A5J5AKM9|A0A5J5AKM9_9ASTE//Uncharacterized protein {ECO:0000313|EMBL:KAA8531625.1} OS=Nyssa sinensis ORFNames=F0562_006334 {ECO:0000313|EMBL:KAA8531625.1} PE=3	PF00067.23//p450//Cytochrome P450	GO:0004497//monooxygenase activity;GO:0016021//integral component of membrane;GO:0016705//oxidoreductase activity, acting on paired donors, with incorporation or reduction of molecular oxygen;GO:0005506//iron ion binding;GO:0020037//heme binding	None	None	None	KAA8531625.1//hypothetical protein F0562_006334
transcript29510	tr|A0A7N2MVZ1|A0A7N2MVZ1_QUELO//Uncharacterized protein {ECO:0000313|EnsemblPlants:QL11p008815:mrna} OS=Quercus lobata (Valley oak) PE=3	PF00067.23//p450//Cytochrome P450	None	K00487	ko00945//Stilbenoid, diarylheptanoid and gingerol biosynthesis;ko01100//Metabolic pathways;ko00130//Ubiquinone and other terpenoid-quinone biosynthesis;ko00940//Phenylpropanoid biosynthesis;ko00941//Flavonoid biosynthesis;ko01110//Biosynthesis of secondary metabolites	None	XP_030942268.1//cytochrome P450 CYP73A100-like
transcript29631	tr|A0A2G5F860|A0A2G5F860_AQUCA//Uncharacterized protein {ECO:0000313|EMBL:PIA64130.1} OS=Aquilegia coerulea (Rocky mountain columbine) ORFNames=AQUCO_00201431v1 {ECO:0000313|EMBL:PIA64130.1} PE=3	PF00067.23//p450//Cytochrome P450	GO:0004497//monooxygenase activity;GO:0016021//integral component of membrane;GO:0016705//oxidoreductase activity, acting on paired donors, with incorporation or reduction of molecular oxygen;GO:0005506//iron ion binding;GO:0020037//heme binding	None	None	None	DAD17783.1//TPA_asm: hypothetical protein HUJ06_019246
transcript29659	tr|A0A2G5CXU3|A0A2G5CXU3_AQUCA//Uncharacterized protein {ECO:0000313|EMBL:PIA36079.1} OS=Aquilegia coerulea (Rocky mountain columbine) ORFNames=AQUCO_03400170v1 {ECO:0000313|EMBL:PIA36079.1} PE=3	PF00067.23//p450//Cytochrome P450	GO:0004497//monooxygenase activity;GO:0016021//integral component of membrane;GO:0016705//oxidoreductase activity, acting on paired donors, with incorporation or reduction of molecular oxygen;GO:0005506//iron ion binding;GO:0020037//heme binding	K20623	ko00905//Brassinosteroid biosynthesis;ko01100//Metabolic pathways;ko01110//Biosynthesis of secondary metabolites	None	KAF9606742.1//hypothetical protein IFM89_028118
transcript29697	tr|A0A2G5C6F4|A0A2G5C6F4_AQUCA//Uncharacterized protein {ECO:0000313|EMBL:PIA26865.1} OS=Aquilegia coerulea (Rocky mountain columbine) ORFNames=AQUCO_08600019v1 {ECO:0000313|EMBL:PIA26865.1} PE=3	PF00067.23//p450//Cytochrome P450	GO:0005506//iron ion binding;GO:0016705//oxidoreductase activity, acting on paired donors, with incorporation or reduction of molecular oxygen;GO:0020037//heme binding	None	None	None	PIA26865.1//hypothetical protein AQUCO_08600019v1
transcript29764	tr|A0A067K964|A0A067K964_JATCU//Uncharacterized protein {ECO:0000313|EMBL:KDP28354.1} OS=Jatropha curcas (Barbados nut) ORFNames=JCGZ_14125 {ECO:0000313|EMBL:KDP28354.1} PE=3	PF00067.23//p450//Cytochrome P450	GO:0016021//integral component of membrane;GO:0016705//oxidoreductase activity, acting on paired donors, with incorporation or reduction of molecular oxygen;GO:0005506//iron ion binding;GO:0020037//heme binding	K20660	None	None	KAF7804983.1//cytochrome P450 709B2-like
transcript29768	tr|K8ET25|K8ET25_ACTRA//Putative cytochrome P450 monooxygenase {ECO:0000313|EMBL:CCO62223.1} OS=Actaea racemosa (Black cohosh) (Cimicifuga racemosa) Name=t5H-like2 {ECO:0000313|EMBL:CCO62223.1} PE=2	PF00067.23//p450//Cytochrome P450	GO:0004497//monooxygenase activity;GO:0016021//integral component of membrane;GO:0016705//oxidoreductase activity, acting on paired donors, with incorporation or reduction of molecular oxygen;GO:0005506//iron ion binding;GO:0020037//heme binding	None	None	None	CCO62223.1//putative cytochrome P450 monooxygenase
transcript29809	tr|A0A443N0R3|A0A443N0R3_9MAGN//Cytochrome P450 71A1-like protein {ECO:0000313|EMBL:RWR72089.1} OS=Cinnamomum micranthum f. kanehirae ORFNames=CKAN_00028600 {ECO:0000313|EMBL:RWR72089.1} PE=3	PF00067.23//p450//Cytochrome P450	GO:0005506//iron ion binding;GO:0016705//oxidoreductase activity, acting on paired donors, with incorporation or reduction of molecular oxygen;GO:0004497//monooxygenase activity;GO:0020037//heme binding	K20617	None	None	RWR72089.1//cytochrome P450 71A1-like protein
transcript29816	tr|A0A2G5D864|A0A2G5D864_AQUCA//Uncharacterized protein {ECO:0000313|EMBL:PIA39701.1} OS=Aquilegia coerulea (Rocky mountain columbine) ORFNames=AQUCO_02600269v1 {ECO:0000313|EMBL:PIA39701.1} PE=3	PF00067.23//p450//Cytochrome P450	GO:0004497//monooxygenase activity;GO:0016021//integral component of membrane;GO:0016705//oxidoreductase activity, acting on paired donors, with incorporation or reduction of molecular oxygen;GO:0005506//iron ion binding;GO:0020037//heme binding	K20562	None	None	PIA39701.1//hypothetical protein AQUCO_02600269v1
transcript29838	tr|A0A2G5E234|A0A2G5E234_AQUCA//Uncharacterized protein {ECO:0000313|EMBL:PIA49824.1} OS=Aquilegia coerulea (Rocky mountain columbine) ORFNames=AQUCO_01300516v1 {ECO:0000313|EMBL:PIA49824.1} PE=4	PF00067.23//p450//Cytochrome P450	GO:0004497//monooxygenase activity;GO:0016021//integral component of membrane;GO:0016705//oxidoreductase activity, acting on paired donors, with incorporation or reduction of molecular oxygen;GO:0005506//iron ion binding;GO:0020037//heme binding	None	None	None	PIA49824.1//hypothetical protein AQUCO_01300516v1
transcript29845	tr|A0A1U8APC3|A0A1U8APC3_NELNU//cytochrome P450 CYP82D47-like {ECO:0000313|RefSeq:XP_010264712.1} OS=Nelumbo nucifera (Sacred lotus) Name=LOC104602643 {ECO:0000313|RefSeq:XP_010264712.1} PE=3	PF00067.23//p450//Cytochrome P450	GO:0004497//monooxygenase activity;GO:0016021//integral component of membrane;GO:0016705//oxidoreductase activity, acting on paired donors, with incorporation or reduction of molecular oxygen;GO:0005506//iron ion binding;GO:0020037//heme binding	K23136	None	Cytochrome P450 CYP2 subfamily	XP_010264712.1//PREDICTED: cytochrome P450 CYP82D47-like
transcript29884	tr|A0A1U7ZQ12|A0A1U7ZQ12_NELNU//(S)-N-methylcoclaurine 3'-hydroxylase isozyme 2 {ECO:0000313|EMBL:AXJ91462.1} probable (S)-N-methylcoclaurine 3'-hydroxylase isozyme 2 {ECO:0000313|RefSeq:XP_010253990.1} OS=Nelumbo nucifera (Sacred lotus) Synonyms=CYP80B2 {ECO:0000313|EMBL:AXJ91462.1} PE=2	PF00067.23//p450//Cytochrome P450	GO:0005506//iron ion binding;GO:0016705//oxidoreductase activity, acting on paired donors, with incorporation or reduction of molecular oxygen;GO:0004497//monooxygenase activity;GO:0020037//heme binding	None	None	Cytochrome P450 CYP2 subfamily	XP_010253990.1//PREDICTED: probable (S)-N-methylcoclaurine 3'-hydroxylase isozyme 2
transcript29886	tr|A0A1U8B348|A0A1U8B348_NELNU//cytochrome P450 CYP72A219-like {ECO:0000313|RefSeq:XP_010275170.1} OS=Nelumbo nucifera (Sacred lotus) Name=LOC104610308 {ECO:0000313|RefSeq:XP_010275170.1} PE=3	PF00067.23//p450//Cytochrome P450	GO:0004497//monooxygenase activity;GO:0016021//integral component of membrane;GO:0016705//oxidoreductase activity, acting on paired donors, with incorporation or reduction of molecular oxygen;GO:0005506//iron ion binding;GO:0020037//heme binding	None	None	Cytochrome P450 CYP4/CYP19/CYP26 subfamilies;Cytochrome P450 CYP4/CYP19/CYP26 subfamilies	XP_010275170.1//PREDICTED: cytochrome P450 CYP72A219-like
transcript30015	tr|A0A200QZM5|A0A200QZM5_9MAGN//Cytochrome P450 {ECO:0000313|EMBL:OVA15923.1} OS=Macleaya cordata ORFNames=BVC80_1821g90 {ECO:0000313|EMBL:OVA15923.1} PE=3	PF00067.23//p450//Cytochrome P450	GO:0016021//integral component of membrane;GO:0016705//oxidoreductase activity, acting on paired donors, with incorporation or reduction of molecular oxygen;GO:0005506//iron ion binding;GO:0020037//heme binding	None	None	None	OVA15923.1//Cytochrome P450
transcript30019	tr|A0A2G5ELQ6|A0A2G5ELQ6_AQUCA//Uncharacterized protein {ECO:0000313|EMBL:PIA56660.1} OS=Aquilegia coerulea (Rocky mountain columbine) ORFNames=AQUCO_00700787v1 {ECO:0000313|EMBL:PIA56660.1} PE=3	PF00067.23//p450//Cytochrome P450	GO:0005506//iron ion binding;GO:0016705//oxidoreductase activity, acting on paired donors, with incorporation or reduction of molecular oxygen;GO:0004497//monooxygenase activity;GO:0020037//heme binding	None	None	None	XP_030467559.1//cytochrome P450 81Q32-like
transcript30030	tr|A0A7J7L3R8|A0A7J7L3R8_9MAGN//Uncharacterized protein {ECO:0000313|EMBL:KAF6137208.1} OS=Kingdonia uniflora ORFNames=GIB67_030972 {ECO:0000313|EMBL:KAF6137208.1} PE=3	PF00067.23//p450//Cytochrome P450	None	None	None	None	KAF9594438.1//hypothetical protein IFM89_031040
transcript30085	tr|A0A200R7M7|A0A200R7M7_9MAGN//Cytochrome P450 {ECO:0000313|EMBL:OVA18686.1} OS=Macleaya cordata ORFNames=BVC80_1831g246 {ECO:0000313|EMBL:OVA18686.1} PE=3	PF00067.23//p450//Cytochrome P450	GO:0004497//monooxygenase activity;GO:0016021//integral component of membrane;GO:0016705//oxidoreductase activity, acting on paired donors, with incorporation or reduction of molecular oxygen;GO:0005506//iron ion binding;GO:0020037//heme binding	None	None	None	OVA18686.1//Cytochrome P450
transcript30245	tr|A9ZT56|A9ZT56_COPJA//Cytochrome P450 {ECO:0000313|EMBL:BAF98466.1} OS=Coptis japonica var. dissecta Name=CYP72A84 {ECO:0000313|EMBL:BAF98466.1} PE=2	PF00067.23//p450//Cytochrome P450	GO:0004497//monooxygenase activity;GO:0016021//integral component of membrane;GO:0016705//oxidoreductase activity, acting on paired donors, with incorporation or reduction of molecular oxygen;GO:0005506//iron ion binding;GO:0020037//heme binding	None	None	None	DAD33845.1//TPA_asm: hypothetical protein HUJ06_012696
transcript30277	tr|A9ZT56|A9ZT56_COPJA//Cytochrome P450 {ECO:0000313|EMBL:BAF98466.1} OS=Coptis japonica var. dissecta Name=CYP72A84 {ECO:0000313|EMBL:BAF98466.1} PE=2	PF00067.23//p450//Cytochrome P450	GO:0004497//monooxygenase activity;GO:0016021//integral component of membrane;GO:0016705//oxidoreductase activity, acting on paired donors, with incorporation or reduction of molecular oxygen;GO:0005506//iron ion binding;GO:0020037//heme binding	None	None	None	BAF98466.1//cytochrome P450
transcript30279	tr|A0A1U7ZQ12|A0A1U7ZQ12_NELNU//(S)-N-methylcoclaurine 3'-hydroxylase isozyme 2 {ECO:0000313|EMBL:AXJ91462.1} probable (S)-N-methylcoclaurine 3'-hydroxylase isozyme 2 {ECO:0000313|RefSeq:XP_010253990.1} OS=Nelumbo nucifera (Sacred lotus) Synonyms=CYP80B2 {ECO:0000313|EMBL:AXJ91462.1} PE=2	PF00067.23//p450//Cytochrome P450;PF15741.6//LRIF1//Ligand-dependent nuclear receptor-interacting factor 1	GO:0005506//iron ion binding;GO:0016705//oxidoreductase activity, acting on paired donors, with incorporation or reduction of molecular oxygen;GO:0004497//monooxygenase activity;GO:0020037//heme binding	None	None	Cytochrome P450 CYP2 subfamily	XP_010253990.1//PREDICTED: probable (S)-N-methylcoclaurine 3'-hydroxylase isozyme 2
transcript30282	tr|A0A5C7H686|A0A5C7H686_9ROSI//Uncharacterized protein {ECO:0000313|EMBL:TXG52494.1} OS=Acer yangbiense ORFNames=EZV62_021663 {ECO:0000313|EMBL:TXG52494.1} PE=3	PF00067.23//p450//Cytochrome P450	GO:0005506//iron ion binding;GO:0016705//oxidoreductase activity, acting on paired donors, with incorporation or reduction of molecular oxygen;GO:0004497//monooxygenase activity;GO:0020037//heme binding	None	None	None	KAF9600232.1//hypothetical protein IFM89_005056
transcript30339	tr|A0A2P6Q0R5|A0A2P6Q0R5_ROSCH//Putative oxidoreductase {ECO:0000313|EMBL:PRQ27788.1} EC=1.14.13.- {ECO:0000313|EMBL:PRQ27788.1} OS=Rosa chinensis (China rose) ORFNames=RchiOBHm_Chr6g0309031 {ECO:0000313|EMBL:PRQ27788.1} PE=3	PF00067.23//p450//Cytochrome P450	GO:0004497//monooxygenase activity;GO:0016021//integral component of membrane;GO:0016705//oxidoreductase activity, acting on paired donors, with incorporation or reduction of molecular oxygen;GO:0005506//iron ion binding;GO:0020037//heme binding	None	None	None	KAF9600232.1//hypothetical protein IFM89_005056
transcript30373	tr|A0A1U7Z8B3|A0A1U7Z8B3_NELNU//cytochrome P450 94B3 {ECO:0000313|RefSeq:XP_010247227.1} OS=Nelumbo nucifera (Sacred lotus) Name=LOC104590309 {ECO:0000313|RefSeq:XP_010247227.1} PE=3	PF00067.23//p450//Cytochrome P450	GO:0005506//iron ion binding;GO:0016705//oxidoreductase activity, acting on paired donors, with incorporation or reduction of molecular oxygen;GO:0004497//monooxygenase activity;GO:0020037//heme binding	None	None	Cytochrome P450 CYP4/CYP19/CYP26 subfamilies;Cytochrome P450 CYP4/CYP19/CYP26 subfamilies	QLL91377.1//CYP94A1
transcript30374	tr|A0A1U7Z8B3|A0A1U7Z8B3_NELNU//cytochrome P450 94B3 {ECO:0000313|RefSeq:XP_010247227.1} OS=Nelumbo nucifera (Sacred lotus) Name=LOC104590309 {ECO:0000313|RefSeq:XP_010247227.1} PE=3	PF00067.23//p450//Cytochrome P450	GO:0005506//iron ion binding;GO:0016705//oxidoreductase activity, acting on paired donors, with incorporation or reduction of molecular oxygen;GO:0004497//monooxygenase activity;GO:0020037//heme binding	None	None	Cytochrome P450 CYP4/CYP19/CYP26 subfamilies;Cytochrome P450 CYP4/CYP19/CYP26 subfamilies	XP_010247227.1//PREDICTED: cytochrome P450 94B3
transcript30438	tr|A0A2G5ELQ6|A0A2G5ELQ6_AQUCA//Uncharacterized protein {ECO:0000313|EMBL:PIA56660.1} OS=Aquilegia coerulea (Rocky mountain columbine) ORFNames=AQUCO_00700787v1 {ECO:0000313|EMBL:PIA56660.1} PE=3	PF00067.23//p450//Cytochrome P450	GO:0005506//iron ion binding;GO:0016705//oxidoreductase activity, acting on paired donors, with incorporation or reduction of molecular oxygen;GO:0004497//monooxygenase activity;GO:0020037//heme binding	None	None	None	KAF9600232.1//hypothetical protein IFM89_005056
transcript30447	tr|A0A1U7ZQ12|A0A1U7ZQ12_NELNU//(S)-N-methylcoclaurine 3'-hydroxylase isozyme 2 {ECO:0000313|EMBL:AXJ91462.1} probable (S)-N-methylcoclaurine 3'-hydroxylase isozyme 2 {ECO:0000313|RefSeq:XP_010253990.1} OS=Nelumbo nucifera (Sacred lotus) Synonyms=CYP80B2 {ECO:0000313|EMBL:AXJ91462.1} PE=2	PF00067.23//p450//Cytochrome P450;PF15741.6//LRIF1//Ligand-dependent nuclear receptor-interacting factor 1	GO:0005506//iron ion binding;GO:0016705//oxidoreductase activity, acting on paired donors, with incorporation or reduction of molecular oxygen;GO:0004497//monooxygenase activity;GO:0020037//heme binding	None	None	Cytochrome P450 CYP2 subfamily	XP_010253990.1//PREDICTED: probable (S)-N-methylcoclaurine 3'-hydroxylase isozyme 2
transcript30452	tr|A0A7R6BU02|A0A7R6BU02_9MAGN//ABA 8'-hydroxylase 1 {ECO:0000313|EMBL:ARJ31380.1} OS=Epimedium pseudowushanense Name=CYP707A1 {ECO:0000313|EMBL:ARJ31380.1} PE=2	PF00067.23//p450//Cytochrome P450	None	K09843	ko00906//Carotenoid biosynthesis	None	ARJ31380.1//ABA 8'-hydroxylase 1
transcript30577	tr|A9ZT56|A9ZT56_COPJA//Cytochrome P450 {ECO:0000313|EMBL:BAF98466.1} OS=Coptis japonica var. dissecta Name=CYP72A84 {ECO:0000313|EMBL:BAF98466.1} PE=2	PF00067.23//p450//Cytochrome P450	GO:0004497//monooxygenase activity;GO:0016021//integral component of membrane;GO:0016705//oxidoreductase activity, acting on paired donors, with incorporation or reduction of molecular oxygen;GO:0005506//iron ion binding;GO:0020037//heme binding	None	None	None	BAF98466.1//cytochrome P450
transcript30654	tr|A0A7J7L3R8|A0A7J7L3R8_9MAGN//Uncharacterized protein {ECO:0000313|EMBL:KAF6137208.1} OS=Kingdonia uniflora ORFNames=GIB67_030972 {ECO:0000313|EMBL:KAF6137208.1} PE=3	PF00067.23//p450//Cytochrome P450	None	None	None	None	KAF9594438.1//hypothetical protein IFM89_031040
transcript30701	tr|A0A2G5D864|A0A2G5D864_AQUCA//Uncharacterized protein {ECO:0000313|EMBL:PIA39701.1} OS=Aquilegia coerulea (Rocky mountain columbine) ORFNames=AQUCO_02600269v1 {ECO:0000313|EMBL:PIA39701.1} PE=3	PF00067.23//p450//Cytochrome P450	GO:0004497//monooxygenase activity;GO:0016021//integral component of membrane;GO:0016705//oxidoreductase activity, acting on paired donors, with incorporation or reduction of molecular oxygen;GO:0005506//iron ion binding;GO:0020037//heme binding	K20562	None	None	PIA39701.1//hypothetical protein AQUCO_02600269v1
transcript30802	tr|A0A200R7M7|A0A200R7M7_9MAGN//Cytochrome P450 {ECO:0000313|EMBL:OVA18686.1} OS=Macleaya cordata ORFNames=BVC80_1831g246 {ECO:0000313|EMBL:OVA18686.1} PE=3	PF00067.23//p450//Cytochrome P450	GO:0004497//monooxygenase activity;GO:0016021//integral component of membrane;GO:0016705//oxidoreductase activity, acting on paired donors, with incorporation or reduction of molecular oxygen;GO:0005506//iron ion binding;GO:0020037//heme binding	None	None	None	OVA18686.1//Cytochrome P450
transcript30870	tr|A0A2I4E3Q5|A0A2I4E3Q5_JUGRE//cytochrome P450 71A1-like {ECO:0000313|RefSeq:XP_018814035.1} OS=Juglans regia (English walnut) Name=LOC108986000 {ECO:0000313|RefSeq:XP_018814035.1} PE=3	PF00067.23//p450//Cytochrome P450	GO:0004497//monooxygenase activity;GO:0016021//integral component of membrane;GO:0016705//oxidoreductase activity, acting on paired donors, with incorporation or reduction of molecular oxygen;GO:0005506//iron ion binding;GO:0020037//heme binding	None	None	None	KAF9594438.1//hypothetical protein IFM89_031040
transcript31020	tr|A0A7J6X4A7|A0A7J6X4A7_THATH//Cytochrome p450 {ECO:0000313|EMBL:KAF5204549.1} OS=Thalictrum thalictroides (Rue-anemone) (Anemone thalictroides) ORFNames=FRX31_005863 {ECO:0000313|EMBL:KAF5204549.1} PE=3	PF00067.23//p450//Cytochrome P450	None	K07437	ko01100//Metabolic pathways	None	KAF5204549.1//Cytochrome p450
transcript31049	tr|A0A438GBR2|A0A438GBR2_VITVI//Cytochrome P450 71A1 {ECO:0000313|EMBL:RVW69662.1} OS=Vitis vinifera (Grape) ORFNames=CK203_059457 {ECO:0000313|EMBL:RVW69662.1} PE=3	PF00067.23//p450//Cytochrome P450	GO:0004497//monooxygenase activity;GO:0016021//integral component of membrane;GO:0016705//oxidoreductase activity, acting on paired donors, with incorporation or reduction of molecular oxygen;GO:0005506//iron ion binding;GO:0020037//heme binding	K20617	None	None	RVW69662.1//Cytochrome P450 71A1
[truncated: 137 more rows]
